# Supplementary material for: Impact of climate change on “evaporation paradox” in province of Jiangsu in southeastern China
Source: PLoS One. 2021 Feb 19;16(2):e0247278. doi: 10.1371/journal.pone.0247278 (PMC7895390; doi:10.1371/journal.pone.0247278)
Supplement: S1 Data — (XLSX) [file pone.0247278.s001.xlsx]

## Sheet: Data(Tables)
Variables	Tmean(℃)				Tmax(℃)				Tmin(℃)				WS(m/s)				VPD(kPa)				RH(%)				SH(h)
Year	Huaibei	Jianghuai	Jiangnan	whole	Huaibei	Jianghuai	Jiangnan	whole	Huaibei	Jianghuai	Jiangnan	whole	Huaibei	Jianghuai	Jiangnan	whole	Huaibei	Jianghuai	Jiangnan	whole	Huaibei	Jianghuai	Jiangnan	whole	Huaibei	Jianghuai	Jiangnan	whole
1960	14.0382	14.6964	13.652	14.2283	19.6044	19.377	20.194	19.6474	9.50614	10.9952	12.1448	10.7726	2.62873	2.68375	2.4516	2.61014	0.506532	0.380067	0.402058	0.427458	73.5899	80.4292	80.7393	78.2233	6.08098	5.88819	7.61404	6.36337
1961	14.6416	15.3361	14.2515	14.8464	20.2553	20.1195	20.8382	20.3359	9.8083	11.3346	12.7583	11.1648	2.73585	2.67012	2.54289	2.66174	0.521985	0.423011	0.417275	0.454637	73.1138	78.6331	80.2837	77.1863	6.50197	6.12612	7.95725	6.68739
1962	13.7264	14.226	13.3913	13.8607	19.6513	19.2108	19.9463	19.5328	8.59818	9.9942	11.3606	9.85419	2.7536	2.78769	2.54201	2.71783	0.527324	0.404369	0.400992	0.44455	70.1109	76.7721	77.8835	74.8163	7.22402	6.53195	8.05801	7.12599
1963	13.3206	14.2735	13.4567	13.7614	18.3345	18.6802	19.8384	18.8407	9.01362	10.7194	12.2755	10.5213	2.58066	2.7281	2.49081	2.62246	0.42672	0.348679	0.373763	0.380665	76.0322	81.3171	82.1317	79.7494	5.96679	5.49362	7.53238	6.13676
1964	14.3301	15.1495	14.1859	14.6469	19.5934	19.9078	20.8328	20.0232	9.95348	11.3415	12.7795	11.2212	2.57093	2.70924	2.592	2.63522	0.467972	0.406457	0.446706	0.436545	76.1849	79.9884	80.309	78.7969	6.30902	6.34007	8.28437	6.79265
1965	14.0465	14.4048	13.4317	14.0537	19.9103	19.568	20.108	19.8107	9.01967	10.2256	11.6621	10.1656	2.49854	2.67816	2.54778	2.58724	0.554825	0.402188	0.405392	0.45383	70.6866	78.2777	80.1567	76.1947	6.95149	6.31951	7.88009	6.90174
1966	13.8437	14.3503	13.5307	13.9863	19.6036	19.4595	20.0934	19.6585	8.88274	10.2395	11.5433	10.0977	2.56172	2.69598	2.5359	2.61311	0.589319	0.440961	0.455305	0.493829	70.247	77.6701	78.7276	75.4475	7.14739	6.68639	8.17378	7.1942
1967	13.5827	13.8485	13.4004	13.6532	19.2698	18.8796	19.8218	19.234	8.57811	9.78274	11.4489	9.77791	2.39854	2.62514	2.55007	2.53173	0.542369	0.422243	0.452603	0.469514	70.6948	77.0283	78.0801	75.1676	7.04657	6.65337	8.28397	7.17267
1968	13.6149	14.3499	13.4587	13.8927	19.047	19.2529	19.9384	19.3475	8.6982	10.3006	11.7335	10.1076	2.5567	2.64743	2.64233	2.61598	0.51957	0.40676	0.4132	0.445897	73.4217	78.7817	80.3194	77.3612	6.5441	6.01351	7.80614	6.61719
1969	13.4401	13.9807	13.2481	13.6261	18.9973	19.0771	20.0037	19.2711	8.63885	9.88105	11.2572	9.79464	2.58007	2.62622	2.64271	2.61476	0.483882	0.406682	0.420216	0.435638	71.8208	77.1915	78.7033	75.7612	6.81996	6.0921	7.86752	6.75744
1970	13.4981	14.0539	13.0102	13.6201	18.5317	18.5736	19.3002	18.7327	9.11745	10.4536	11.6052	10.2824	2.41298	2.44743	2.53464	2.45671	0.425376	0.354173	0.36187	0.37974	74.7742	79.6471	81.1263	78.375	6.30805	5.61537	7.37251	6.26463
1971	13.6928	14.4569	13.3722	13.9439	18.7156	19.1455	19.9723	19.199	9.32983	10.6737	11.7172	10.4742	2.29677	2.48041	2.61364	2.45092	0.461217	0.406448	0.424668	0.429042	74.9833	78.9229	80.4457	77.9722	6.44231	6.02536	7.80067	6.58704
1972	13.7222	14.2948	13.2551	13.8564	18.7142	18.7066	19.6668	18.9377	9.41543	10.7038	11.8993	10.559	2.3492	2.61314	2.59795	2.52154	0.434724	0.351655	0.362803	0.381999	76.5215	80.9995	82.0778	79.7636	5.94919	5.50665	7.37074	6.098
1973	13.6723	14.3767	13.2712	13.8787	19.0713	19.0627	19.6419	19.2035	9.08045	10.5391	11.7544	10.3423	2.26275	2.53178	2.61644	2.46226	0.453748	0.385944	0.385241	0.408378	73.3456	78.5145	80.1894	77.1903	6.79825	6.29162	7.8894	6.84092
1974	13.9295	14.5083	13.3635	14.0428	19.0212	19.0625	19.8205	19.2292	9.50255	10.6669	11.9373	10.5813	2.21738	2.41021	2.43731	2.35239	0.466381	0.371292	0.388809	0.407159	74.8478	80.2226	80.9402	78.6018	6.58176	5.94977	7.72169	6.58232
1975	14.2379	14.8221	13.5769	14.3309	19.2632	19.2542	20.0186	19.4392	10.0062	11.2352	12.4788	11.1217	2.10375	2.45366	2.40017	2.32429	0.452961	0.363591	0.385892	0.398691	74.6896	79.8774	80.255	78.238	6.25009	5.73172	7.66726	6.36535
1976	13.0617	13.5976	12.6805	13.2006	18.4369	18.1959	18.805	18.4213	8.50963	9.93184	11.0779	9.73063	2.0988	2.38708	2.29019	2.26792	0.468977	0.375691	0.390291	0.410263	70.9696	77.8266	79.562	75.9541	6.4057	5.98876	7.54072	6.49726
1977	14.2794	14.8177	13.7386	14.3813	19.6441	19.5159	20.2305	19.7288	9.85111	11.1071	12.3827	10.9922	2.11688	2.51775	2.40269	2.35673	0.456916	0.377424	0.390614	0.407062	74.8783	79.4432	80.2374	78.1106	6.26781	5.78601	7.6245	6.38434
1978	14.9185	15.3864	14.0864	14.9209	20.4973	20.4892	20.8694	20.5824	10.1141	11.2573	12.3705	11.1413	2.13123	2.43068	2.36687	2.31567	0.580023	0.488065	0.469018	0.514183	72.1986	76.9529	79.2082	75.9051	7.00761	6.70069	8.18045	7.15532
1979	13.8382	14.3567	13.3867	13.9529	19.2764	19.2136	19.898	19.3975	9.11032	10.334	11.4944	10.2024	2.06491	2.36463	2.39957	2.27304	0.505298	0.41901	0.435184	0.451623	72.5357	77.4655	78.1249	75.9793	6.92303	6.33465	7.93994	6.91298
1980	13.3005	13.757	12.6981	13.3527	18.4483	18.4218	19.0346	18.5765	8.92334	9.99059	11.1142	9.90237	1.9205	2.23305	2.21486	2.12454	0.443895	0.362243	0.367928	0.390814	73.5151	78.6101	79.7693	77.1878	6.39573	5.60819	7.16964	6.24248
1981	13.8776	14.3414	13.192	13.9131	19.1786	18.9804	19.5479	19.1816	9.30599	10.5426	11.7097	10.4083	1.84431	2.32197	2.20692	2.13536	0.521357	0.409011	0.418525	0.448725	72.5702	78.2534	79.0881	76.5577	6.63637	6.16226	7.55653	6.65226
1982	14.0233	14.5022	13.2914	14.0543	19.2758	19.1701	19.8732	19.3728	9.66491	10.7841	11.8392	10.6622	1.79246	2.34691	2.12854	2.1101	0.479145	0.388059	0.404616	0.422363	73.6253	79.0256	79.6494	77.374	6.31561	5.76117	7.53958	6.36942
1983	13.8529	14.2082	13.0385	13.8113	19.1058	18.7402	19.3123	18.9983	9.41403	10.5744	11.7067	10.4572	1.73654	2.28274	2.04761	2.04469	0.50199	0.384915	0.390924	0.425371	71.6894	78.3141	80.0952	76.5299	6.582	5.94898	7.55416	6.54217
1984	13.5855	14.2864	13.2961	13.817	18.4597	18.7466	19.598	18.8537	9.46984	10.7274	11.9552	10.6006	1.84013	2.4489	2.2853	2.20702	0.425424	0.355942	0.380821	0.385026	75.6256	80.1965	80.8626	78.8315	5.92917	5.56732	7.5226	6.15348
1985	13.4778	14.1909	13.2163	13.7212	18.443	18.6319	19.4838	18.7717	9.44809	10.7177	11.792	10.5503	1.732	2.26573	2.18827	2.06938	0.406712	0.351814	0.381801	0.377253	75.8917	79.8038	80.1778	78.5888	6.11139	5.79589	7.57006	6.32348
1986	13.8323	14.3992	13.4499	13.9842	19.1843	19.1406	20.0513	19.372	9.33975	10.4977	11.7619	10.4127	1.71048	2.27496	2.1076	2.04695	0.489603	0.400911	0.428891	0.437137	73.2371	77.9595	78.7261	76.5679	6.28285	5.88169	7.72841	6.45511
1987	13.7588	14.2041	13.1104	13.7953	19.0272	18.827	19.6907	19.0994	9.38814	10.4193	11.6583	10.3706	1.75747	2.30922	2.14095	2.08524	0.460445	0.365166	0.3898	0.402791	73.5398	79.1157	80.1521	77.5038	6.44154	5.74812	7.42205	6.37781
1988	14.1132	14.5808	13.5441	14.1781	19.349	19.1278	20.0358	19.4177	9.64748	10.8223	12.0281	10.7178	1.57234	2.20397	2.08858	1.96595	0.522849	0.419652	0.461853	0.464099	71.4832	77.2058	77.4118	75.3473	6.44981	6.09057	7.71116	6.59617
1989	13.8983	14.5226	13.2698	14.0162	18.6714	18.7113	19.4687	18.8784	9.79264	11.0686	12.2033	10.9135	1.51494	2.19548	2.10879	1.94799	0.462114	0.376969	0.371797	0.404119	74.7769	79.8299	81.2538	78.4846	5.84118	5.40595	7.10449	5.95544
1990	14.7084	15.3213	14.2462	14.861	19.6928	19.8687	20.8908	20.0534	10.5872	11.7246	12.9709	11.6422	1.54941	2.23888	2.08315	1.97197	0.442412	0.397206	0.457318	0.426587	76.1858	79.7154	79.3271	78.4464	6.0515	5.99005	7.92488	6.47121
1991	13.7167	14.3922	13.2198	13.8879	18.8708	18.9631	19.9169	19.1595	9.41227	10.7592	11.965	10.5973	1.38041	2.04605	1.87752	1.78404	0.442898	0.382227	0.424358	0.412482	75.4656	79.5171	79.1585	78.0812	6.29402	5.72666	7.34694	6.30156
1992	13.8155	14.4955	13.3978	14.0075	19.011	19.2041	20.1394	19.3624	9.48936	10.7042	11.749	10.548	1.46805	2.20384	2.07747	1.92849	0.504541	0.433804	0.473433	0.466818	73.4546	77.4179	77.6621	76.1549	6.46161	5.99372	7.7415	6.56582
1993	13.9922	14.5076	13.0636	13.992	19.1391	18.983	19.6308	19.1893	9.77485	10.9582	11.8267	10.7705	1.45723	2.1455	1.99242	1.87963	0.470754	0.388793	0.391116	0.416667	73.2602	78.3998	79.9442	77.0543	6.01477	5.28942	7.05788	5.95226
1994	15.1966	15.8197	14.4837	15.2939	20.4041	20.52	21.2424	20.6534	10.8538	12.0493	13.2152	11.9284	1.53466	2.24862	2.08903	1.97263	0.570364	0.499986	0.531928	0.53105	72.3909	76.4355	77.1886	75.2666	6.62094	6.19438	7.96875	6.75903
1995	14.1859	14.6222	13.5215	14.2147	19.6446	19.489	20.298	19.7335	9.70446	10.7031	12.0328	10.6868	1.49645	2.16347	1.98916	1.89963	0.530957	0.466634	0.498856	0.495747	69.1379	74.295	75.6807	72.9059	6.6118	6.13019	7.57628	6.63504
1996	14.1909	14.7539	13.4735	14.2614	19.1879	19.1897	20.0797	19.401	10.0082	11.1899	12.279	11.0553	1.50741	2.19178	2.10906	1.94396	0.499312	0.422632	0.450315	0.454783	71.7009	77.0603	77.627	75.4088	5.90352	5.56429	7.19227	6.06498
1997	14.9294	15.494	13.9747	14.9441	20.0007	20.0766	20.8354	20.232	10.5757	11.7293	13.0263	11.6536	1.54705	2.20173	1.91609	1.9155	0.560493	0.459737	0.48672	0.499746	73.21	78.1629	78.5087	76.5943	6.27635	5.66389	7.29669	6.25681
1998	15.3667	15.9572	14.6476	15.4485	20.4295	20.6011	21.6799	20.8008	11.2219	12.212	13.7013	12.2366	1.46636	2.06838	1.87088	1.82068	0.483466	0.424102	0.492476	0.460169	74.5648	78.9329	78.6903	77.4191	5.80403	5.7967	7.8162	6.27998
1999	14.4001	14.7536	13.2337	14.2739	19.1261	19.055	19.7117	19.2351	10.4627	11.344	12.5689	11.3419	1.52911	2.14048	1.9981	1.90279	0.475876	0.385649	0.400163	0.419181	74.5499	79.1739	79.9328	77.8133	5.68266	5.21189	6.77575	5.74116
2000	15.0408	15.6928	14.4194	15.1723	19.5881	19.9739	20.9653	20.0813	11.2766	12.2001	13.6839	12.2456	1.62503	2.19877	2.12307	1.9895	0.531926	0.445552	0.531941	0.494912	74.6513	78.9469	77.4324	77.1544	5.47298	5.55467	7.35179	5.95533
2001	15.2414	15.6911	14.5962	15.2805	20.358	20.2886	21.2955	20.5515	11.0679	12.0212	13.4955	12.0545	1.49039	2.10795	2.01357	1.87962	0.592335	0.465296	0.574016	0.533528	69.7317	76.9491	74.2425	73.8989	6.13225	5.90976	7.65281	6.39894
2002	14.7695	15.3536	14.0959	14.8594	19.6503	19.6985	20.6535	19.9098	10.7945	11.868	13.3672	11.8671	1.53391	2.16596	1.95644	1.90539	0.549054	0.443603	0.532098	0.499823	72.6621	78.4628	76.5494	76.0736	5.70576	5.48886	7.29331	5.99079
2003	14.4421	15.2458	14.3131	14.7558	19.0326	19.7118	21.0602	19.8064	10.676	11.7432	13.494	11.8043	1.51875	2.09202	1.74385	1.81803	0.45586	0.418909	0.594091	0.472936	74.2282	77.8256	73.4485	75.5843	5.17149	5.32719	7.61749	5.8206
2004	14.784	15.3674	14.4038	14.9435	19.6407	20.0072	20.9739	20.1152	10.8556	11.6346	13.1947	11.7464	1.48049	2.03063	1.72865	1.77535	0.608293	0.519635	0.628322	0.575065	69.0404	74.9358	73.0285	72.5166	5.94436	6.00271	7.92015	6.43979
2005	14.8834	15.5627	14.8065	15.1562	19.7107	20.1895	21.355	20.3074	10.9852	11.8847	13.6771	12.0116	1.5557	2.17066	1.83269	1.8852	0.618761	0.520636	0.670615	0.589054	68.6592	74.6337	71.1506	71.8129	5.74208	5.78497	7.76772	6.24275
2006	15.7248	16.2327	15.224	15.8232	20.7168	20.9169	22.0431	21.1183	11.8195	12.5979	14.2075	12.7217	1.4999	1.98739	1.75142	1.76871	0.608482	0.51875	0.663402	0.583101	70.4593	75.6383	72.5215	73.1699	5.44758	5.5985	7.65324	6.03742
2007	14.8581	15.5567	14.5832	15.092	19.5782	20.0196	21.0971	20.129	11.0625	12.0504	13.5273	12.0728	1.43847	1.88409	1.73998	1.70124	0.533872	0.489518	0.631128	0.538019	71.8213	75.9433	73.4666	73.9796	5.27002	5.43063	7.19659	5.79756
2008	15.0083	15.6061	14.6844	15.1874	19.8264	20.1733	21.2663	20.3179	11.1325	12.0235	13.7451	12.1364	1.47768	1.99014	1.93674	1.80661	0.513178	0.481366	0.591176	0.518115	71.6092	75.6337	73.5002	73.7843	4.98437	5.18408	7.30329	5.62208
2009	14.6316	15.2861	14.5888	14.9019	19.5416	19.878	21.1669	20.0728	10.5639	11.6035	13.4237	11.6903	1.52613	1.99109	1.90609	1.81587	0.577983	0.522849	0.624614	0.565457	70.0638	74.5632	73.2549	72.7519	5.21969	5.45302	7.4649	5.85427
2010	14.1854	14.8439	14.147	14.4585	19.2112	19.5575	20.5181	19.6707	10.039	11.1557	12.827	11.1814	1.49578	1.95999	1.91251	1.79395	0.585189	0.537406	0.626505	0.574548	66.7443	71.8237	71.0371	69.9433	5.94079	5.91591	7.35717	6.26736
2011	14.3227	15.0703	14.2739	14.6315	19.1826	19.4672	20.718	19.6701	10.303	11.566	13.2107	11.5366	1.3794	1.90683	1.81084	1.70817	0.585934	0.524904	0.618743	0.56759	68.0005	72.6994	71.6205	70.8762	5.27798	5.19973	7.12504	5.68422
2012	14.4649	15.1991	14.4278	14.7707	19.2597	19.5183	20.7259	19.7196	10.4962	11.7076	13.2445	11.6697	1.45423	1.99486	1.90623	1.79355	0.565552	0.523705	0.614293	0.559222	71.5897	74.6014	73.6608	73.3736	5.39972	5.58006	7.37049	5.94624
2013	14.9848	15.9057	15.1308	15.4142	20.2125	20.6761	21.9784	20.8316	10.7711	12.1338	13.6962	12.0515	1.49295	1.98428	1.84615	1.78762	0.601867	0.586854	0.738379	0.627936	70.2098	73.2586	70.2005	71.5142	5.97829	6.30151	8.16216	6.63678
2014	15.0734	15.498	14.5134	15.1221	20.1381	19.9059	20.8958	20.219	10.92	11.9873	13.5766	12.0099	1.32054	1.7696	1.65699	1.5931	0.532725	0.453281	0.549078	0.502571	71.9956	76.3204	74.0013	74.3266	5.61193	5.35931	7.27763	5.90026
2015	14.6299	15.3702	14.2968	14.8679	19.6067	19.7604	20.7404	19.9425	10.5272	11.8228	13.4144	11.7699	1.35856	1.74318	1.63648	1.58957	0.498309	0.455255	0.557704	0.493999	73.7293	76.981	74.8415	75.3877	5.556	5.38036	7.21584	5.87593
2016	15.575	16.2506	14.94	15.7134	20.3968	20.5581	21.5347	20.7369	11.6021	12.8345	14.2275	12.7554	1.44214	1.77085	1.65635	1.63402	0.525521	0.464855	0.565121	0.50895	74.2585	78.5946	76.2731	76.5965	5.60227	5.21938	7.29659	5.84158
2017	15.3212	15.9063	14.679	15.4191	20.3289	20.4582	21.2542	20.6046	11.0477	12.2112	13.6526	12.1665	1.46125	1.75519	1.62615	1.62649	0.60175	0.519577	0.649939	0.578006	69.6928	75.3157	72.6378	72.8038	6.3051	5.74021	7.58409	6.36753
2018	15.4711	16.212	15.0474	15.6877	20.2088	20.5562	21.7083	20.7147	11.51	12.6831	14.2731	12.6706	1.43417	1.82812	1.62434	1.64828	0.553863	0.437422	0.624898	0.520873	73.9885	80.0222	75.4443	76.921	5.82789	5.34749	7.52177	6.02531
2019	15.9494	16.1048	15.2153	15.8412	21.037	20.7303	22.0996	21.1586	11.6433	12.3734	14.1325	12.5488	1.43769	1.87302	1.5635	1.65422	0.627714	0.478855	0.595244	0.556186	71.1293	77.5765	75.5514	74.9453	5.42868	4.98766	7.39869	5.70872
Mean value(1960-1989)	13.8385	14.4093	13.3952	13.9776	19.1527	19.1083	19.8645	19.3032	9.30429	10.5954	11.8483	10.4633	2.17804	2.47905	2.3905	2.35763	0.485322	0.391646	0.405962	0.42628	73.3867	78.8092	79.8896	77.2589	6.48372	6.00152	7.7148	6.57018
Mean value(1990-2019)	14.7955	15.4024	14.3216	14.9428	19.7577	19.9332	20.9492	20.1166	10.7061	11.7825	13.2469	11.7724	1.47864	2.02844	1.86583	1.80646	0.541641	0.468967	0.5596	0.514771	71.9395	76.6612	75.2528	74.752	5.79135	5.61091	7.47426	6.11471
Mean value(1960-2019)	14.317	14.9059	13.8584	14.4602	19.4552	19.5208	20.4068	19.7099	10.0052	11.189	12.5476	11.1179	1.82834	2.25375	2.12817	2.08205	0.513482	0.430307	0.482781	0.470525	72.6631	77.7352	77.5712	76.0055	6.13754	5.80621	7.59453	6.34244
Trend(1960-1989)	-0.001	-0.001	-0.011	-0.00399891	-0.021	0.02	-0.018	-0.021	0.02	0.008	0.003	0.01	-0.041	-0.019	-0.018	-0.026	-0.001	-0.001	-0.001	-0.001	0.031	-0.007	-0.013	0.008	-0.015	-0.017	-0.019	-0.016
Trend(1990-2019)	0.038	0.038	0.05	0.041	0.029	0.032	0.041	0.036	0.045	0.039	0.056	0.045	-0.003	-0.016	-0.015	-0.011	0.004	0.003	0.007	0.004	-0.098	-0.102	-0.229	-0.128	-0.029	-0.018	-0.005	-0.018
Trend(1960-2019)	0.028	0.029	0.027	0.028	0.017	0.023	0.029	0.023	0.043	0.037	0.044	0.04	-0.023	-0.016	-0.017	-0.018	0.0002	0.000214128	0.004	0.003	-0.044	-0.064	-0.135	-0.074	-0.023	-0.014	-0.009	-0.016
ETo(mm)	Huaibei					Jianghuai					Sunan					Whole
Year	spring	summer	autumn	winter	annual	spring	summer	autumn	winter	annual	spring	summer	autumn	winter	annual	spring	summer	autumn	winter	annual
1960	292.574	411.226	200.456	114.07	1018.33	247.031	389.451	202.192	102.86	941.534	251.874	436.059	221.881	105.405	1015.22	263.365	407.806	206.301	107.203	984.676
1961	328.424	408.601	204.973	116.647	1058.65	278.382	409.715	198.132	110.875	997.103	274.585	460.74	208.199	114.854	1058.38	294.159	421.492	202.809	113.746	1032.21
1962	376.603	401.007	195.405	120.815	1093.83	288.424	371.903	201.966	117.533	979.825	264.428	420.643	210.411	134.692	1030.17	312.104	393.209	201.79	122.712	1029.81
1963	243.281	382.088	223.58	86.5082	935.457	216.874	379.925	213.422	88.0241	898.246	253.032	440.28	218.571	90.1827	1002.07	234.286	395.016	218.034	88.0328	935.369
1964	257.96	459.834	184.07	106.634	1008.5	239.724	448.013	209.508	103.664	1000.91	258.204	508.634	236.943	103.978	1107.76	250.203	466.387	207.561	104.729	1028.88
1965	342.135	402.367	224.07	119.997	1088.57	280.503	370.864	214.313	111.001	976.681	277.387	426.914	221.973	107.934	1034.21	300.305	394.71	219.389	113.269	1027.67
1966	299.411	471.744	244.245	98.7566	1114.16	254.174	440.382	231.503	97.0111	1023.07	259.921	489.931	238.739	99.3027	1087.89	270.621	462.633	237.473	98.1386	1068.87
1967	290.104	458.091	214.257	111.035	1073.49	239.875	431.24	215.826	114.748	1001.69	250.08	509.991	244.566	107.839	1112.48	259.048	458.94	222.146	111.865	1052
1968	342.984	435.928	203.86	76.6563	1059.43	294.164	393.13	197.347	91.8347	976.476	279.001	448.619	235.464	82.65	1045.73	306.827	420.608	208.593	84.5884	1020.62
1969	278.143	425.012	214.364	121.155	1038.67	256.482	380.032	209.286	115.285	961.085	259.507	437.637	235.883	113.252	1046.28	264.423	408.741	217.311	116.757	1007.23
1970	291.927	384.616	189.387	97.7031	963.633	250.61	355.518	181.443	106.604	894.175	238.602	429.435	206.469	102.397	976.902	261.523	382.817	190.049	102.635	937.025
1971	324.068	385.586	208.716	89.4529	1007.82	288.685	392.982	194.691	100.157	976.515	269.521	499.633	208.412	95.0127	1072.58	295.917	415.91	202.633	95.3642	1009.82
1972	283.192	385.306	205.156	86.793	960.446	252.596	354.358	194.064	96.712	897.73	249.184	423.614	220.855	90.8132	984.466	261.982	381.163	204.14	92.0012	939.287
1973	267.98	411.746	212.142	105.643	997.511	259.008	394.65	194.052	110.064	957.774	246.964	460.191	209.198	104.873	1021.23	259.131	415.954	203.688	107.354	986.127
1974	316.616	398.414	205.988	89.4137	1010.43	285.812	358.161	193.934	98.0541	935.96	290.56	418.015	217.516	94.0019	1020.09	297.211	385.83	203.566	94.2092	980.816
1975	295.549	384.679	192.476	101.985	974.689	261.802	359.902	191.989	111.041	924.734	259.015	425.332	219.78	110.613	1014.74	272.387	383.74	198.768	107.92	962.816
1976	281.36	381.704	208.886	113.07	985.02	257.884	361.756	201.669	109.723	931.031	260.603	428.206	222.547	98.0711	1009.43	266.357	384.227	209.046	108.064	967.693
1977	263.701	393.259	209.168	106.839	972.967	243.453	360.253	202.944	115.615	922.264	254.684	407.076	230.257	109.858	1001.87	252.876	382.403	211.522	111.319	958.12
1978	338.849	454.885	207	103.918	1104.65	301.173	442.928	206.242	114.945	1065.29	271.763	506.296	230.154	107.727	1115.94	306.729	462.001	212.188	109.551	1090.47
1979	296.183	415.302	218.839	90.2058	1020.53	283.144	377.725	211.398	100.158	972.425	279.397	438.191	243.093	95.0135	1055.7	286.598	404.647	221.425	95.6159	1008.29
1980	285.662	356.261	206.634	100.425	948.982	263.071	306.955	194.391	113.055	877.472	271.97	354.52	215.914	108.835	951.238	272.72	334.715	203.597	107.84	918.872
1981	328.935	405.738	192.531	90.2463	1017.45	294.162	382.445	184.407	106.821	967.834	288.234	439.108	196.37	102.326	1026.04	304.342	403.7	189.963	100.226	998.231
1982	302.734	369.367	193.987	100.091	966.179	278.362	350.005	187.763	109.694	925.823	285.687	393.017	211.632	106.064	996.4	288.23	366.7	195.521	105.629	956.079
1983	292.522	407.666	198.007	94.5493	992.743	258.174	367.613	196.333	105.13	927.249	262.472	414.546	217.248	93.3909	987.657	270.646	392.138	201.871	98.8081	963.463
1984	288.49	371.296	186.713	84.7353	931.234	264.362	354.827	187.774	98.0882	905.051	256.012	429.735	216.07	96.1414	997.958	270.416	378.152	194.157	93.1737	935.899
1985	268.287	390.78	169.115	91.6408	919.823	253.575	361.002	180.43	108.024	903.031	257.366	429.361	210.166	103.261	1000.15	259.382	387.204	183.739	101.429	931.753
1986	302.791	369.506	202.75	93.6803	968.727	276.635	352.139	198.343	113.628	940.745	282.099	422.333	215.544	111.917	1031.89	286.655	374.641	203.907	106.571	971.774
1987	275.658	374.33	210.246	99.5082	959.743	253.308	338.209	200.522	110.706	902.746	255.738	401.628	221.493	105.148	984.007	261.337	365.349	208.757	105.65	941.093
1988	287.958	404.249	209.421	89.2242	990.852	270.557	380.545	212.861	103.094	967.057	269.709	447.025	230.183	100.539	1047.46	276.156	404.275	215.838	97.8621	994.131
1989	278.933	365.081	206.086	78.9658	929.066	255.365	348.021	200.095	94.6172	898.098	253.15	396.353	217.001	89.5345	956.038	262.694	365.215	206.117	88.1899	922.216
1990	269.713	372.025	199.692	90.5618	931.992	265.618	391.044	195.237	104.08	955.979	276.82	481.405	207.727	102.388	1068.34	269.65	406.219	199.696	99.1713	974.736
1991	241.756	367.248	213.399	90.2144	912.617	234.683	343.097	211.716	108.787	898.283	236.088	396.902	235.808	105.255	974.054	237.375	363.958	218.013	101.755	921.101
1992	287.239	406.581	189.43	86.2825	969.533	278.125	378.596	199.876	105.666	962.263	274.498	434.058	225.504	104.36	1038.42	280.3	401.129	202.496	98.894	982.819
1993	281.391	345.54	192.074	100.684	919.689	256.689	316.606	198.489	114.125	885.908	255.386	368.974	219.074	103.153	946.586	264.613	338.719	201.252	107.032	911.616
1994	299.601	429.483	211.622	96.895	1037.6	287.37	425.436	214.871	115.247	1042.92	290.523	499.755	235.265	104.573	1130.12	292.198	444.48	218.644	106.588	1061.91
1995	291.83	387.705	207.224	104.38	991.139	278.018	376.666	212.572	117.588	984.844	270.013	437.047	234.323	107.976	1049.36	280.716	394.722	215.968	110.897	1002.3
1996	290.759	376.975	179.878	100.101	947.714	273.685	352.749	196.844	112.714	935.992	275.157	397.274	229.651	108.201	1010.28	279.727	371.425	199	107.435	957.587
1997	289.589	414.484	218.394	85.2554	1007.72	283.11	379.129	215.774	99.7588	977.773	289.65	409.191	232.032	97.0835	1027.96	286.827	398.072	220.519	94.2874	999.704
1998	240.803	353.429	230.995	102.841	928.067	244.311	359.987	223.395	116.774	944.467	264.672	443.009	241.853	111.101	1060.64	247.989	377.568	230.323	110.779	966.66
1999	271.624	367.086	190.564	94.1025	923.377	260.242	320.594	192.239	112.265	885.34	269.22	340.274	226.676	100.069	936.238	266.174	340.777	199.88	103.307	910.137
2000	333.229	374.541	183.384	79.8955	971.05	315.298	370.911	187.872	102.331	976.412	324.239	452.967	215.876	99.3842	1092.47	323.404	391.658	193.044	94.151	1002.26
2001	319.939	374.33	212.222	102.521	1009.01	293.069	359.06	215.451	111.621	979.2	302.205	431.31	256.747	116.567	1106.83	304.201	381.352	224.207	109.765	1019.53
2002	255.976	403.715	220.972	86.3729	967.037	248.545	382.445	216.764	101.096	948.85	259.409	443.734	258.374	97.7942	1059.31	253.609	404.128	228.074	95.4022	981.212
2003	253.626	322.785	188.406	105.705	870.521	246.696	330.671	204.732	123.442	905.541	271.696	453.711	249.634	118.502	1093.54	254.958	357.338	209.981	116.353	938.63
2004	307.198	373.81	210.828	91.8525	983.688	296.644	392.715	211.365	107.199	1007.92	309.922	485.007	241.107	96.6576	1132.69	303.323	408.387	218.267	99.5737	1029.55
2005	319.197	378.956	192.697	95.6032	986.454	312.202	382.411	198.633	111.867	1005.11	330.779	477.903	241.148	105.037	1154.87	318.957	403.996	206.777	104.819	1034.55
2006	306.855	367.665	205.873	97.8453	978.239	295.712	376.819	200.664	119.218	992.413	319.872	476.062	230.938	111.65	1138.52	305.179	397.397	209.609	110.292	1022.48
2007	308.248	340.075	189.156	91.4776	928.956	300.031	350.865	194.599	108.559	954.054	324.773	437.344	225.833	97.7236	1085.67	308.661	367.858	200.222	100.285	977.026
2008	296.825	323.398	186.202	104.717	911.142	289.602	341.355	196.432	119.017	946.406	323.485	422.242	231.22	113.919	1090.87	300.077	354.628	201.305	113.037	969.047
2009	300.679	359.129	190.248	96.1737	946.23	302.721	356.102	203.363	109.548	971.734	332.147	437.365	235.489	107.079	1112.08	309.046	376.459	206.64	104.502	996.648
2010	275.19	382.748	201.45	109.906	969.293	274.76	383.046	209.999	128.192	995.996	281.84	453.883	242.233	124.045	1102	276.589	399.812	214.824	121.109	1012.33
2011	326.273	339.772	180.05	90.4324	936.527	320.951	327.658	198.651	109.977	957.237	346.321	395.024	244.871	101.064	1087.28	328.765	347.735	203.456	101.34	981.296
2012	295.45	375.995	195.984	81.8991	949.329	294.007	377.578	207.825	106.312	985.721	310.191	453.701	239.548	99.1249	1102.57	298.341	395.175	211.431	96.4631	1001.41
2013	307.587	408.607	199.665	90.6718	1006.53	311.093	423.269	211.308	110.858	1056.53	325.638	518.252	254.777	110.54	1209.21	313.387	440.997	217.777	104.053	1076.21
2014	315.785	345.856	175.964	102.682	940.287	294.73	312.635	193.104	114.604	915.072	316.254	367.105	228.944	117.172	1029.47	306.873	336.677	195.924	111.241	950.716
2015	273.987	365.959	187.001	96.7216	923.669	272.611	339.642	197.178	110.68	920.111	296.754	399.416	228.24	114.08	1038.49	278.818	362.646	201.181	106.837	949.482
2016	294.463	392.007	181.622	98.796	966.888	272.484	373.369	180.571	113.013	939.436	281.122	455.165	210.763	116.067	1063.12	281.867	399.057	188.11	109.001	978.035
2017	331.218	405.382	192.623	101.714	1030.94	313.969	385.836	184.347	106.928	991.08	329.942	473.145	211.66	105.658	1120.4	323.522	413.139	193.609	104.887	1035.16
2018	293.56	419.191	199.078	80.9325	992.762	276.656	390.018	191.81	95.5657	954.049	313.065	482.577	239.885	87.7266	1123.25	290.959	421.78	205.679	88.8215	1007.24
2019	293.812	379.672	208.966	92.702	975.152	281.258	352.878	202.786	96.3273	933.25	303.218	424.214	239.733	102.154	1069.32	290.672	378.794	213.643	96.5063	979.615
Mean value(1960-1989)	297.434	402.189	204.751	99.3455	1003.72	264.912	377.155	200.295	105.959	948.321	264.358	438.102	221.084	102.854	1026.4	275.621	400.011	206.73	103.015	985.377
Mean value(1990-2019)	292.447	375.138	197.855	94.9979	960.438	282.496	365.106	202.282	110.445	960.33	296.83	438.267	233.831	106.203	1075.13	289.226	385.869	208.318	104.286	987.7
Mean value(1960-2019)	294.94	388.664	201.303	97.1717	982.079	273.704	371.13	201.288	108.202	954.325	280.594	438.185	227.458	104.529	1050.77	282.423	392.94	207.524	103.651	986.538
Trend(1960-1989)	-0.61	-1.48	-0.3	-0.83	-3.94	0.36	-1.54	-0.48	-0.01	-2.44	0.2	-1.47	-0.15	-0.23	-2.12	0.008	-1.45	-0.3	-0.32	-3.1
Trend(1990-2019)	0.95	0.11	-0.46	0.06	0.66	1.21	-0.01	-0.44	-0.11	0.59	1.94	0.97	0.17	0.15	3.02	1.35	0.17	-0.31	0.05	0.98
Trend(1960-2019)	0.04	-0.82	-0.28	-0.16	-1.37	0.65	-0.44	0.01	0.09	0.08	1.04	-0.0157	0.36	0.09	1.32	0.53	-0.53	-0.05	-0.01	-0.15
	Spring		Summer		Autumn		Winter		Annual				Spring		Summer		Autumn		Winter		Annual				Spring		Summer		Autumn		Winter		Annual				Spring		Summer		Autumn		Winter		Annual
Huaibei	Tmean(℃)	ETo(mm)	Tmean(℃)	ETo(mm)	Tmean(℃)	ETo(mm)	Tmean(℃)	ETo(mm)	Tmean(℃)	ETo(mm)		Jianghuai	Tmean(℃)	ETo(mm)	Tmean(℃)	ETo(mm)	Tmean(℃)	ETo(mm)	Tmean(℃)	ETo(mm)	Tmean(℃)	ETo(mm)		Sunan	Tmean(℃)	ETo(mm)	Tmean(℃)	ETo(mm)	Tmean(℃)	ETo(mm)	Tmean(℃)	ETo(mm)	Tmean(℃)	ETo(mm)		Whole	Tmean(℃)	ETo(mm)	Tmean(℃)	ETo(mm)	Tmean(℃)	ETo(mm)	Tmean(℃)	ETo(mm)	Tmean(℃)	ETo(mm)
1960	13.5561	292.574	26.1018	411.226	15.2863	200.456	1.2085	114.07	14.0382	1018.33		1960	13.4236	247.031	26.0736	389.451	16.7523	202.192	2.53609	102.86	14.6964	941.534		1960	12.5358	251.874	22.9278	436.059	15.0668	221.881	4.07763	105.405	13.652	1015.22		1960	13.2564	263.365	25.334	407.806	15.8623	206.301	2.46059	107.203	14.2283	984.676
1961	14.3282	328.424	26.8275	408.601	16.1326	204.973	1.27821	116.647	14.6416	1058.65		1961	13.8779	278.382	27.0465	409.715	17.5504	198.132	2.86976	110.875	15.3361	997.103		1961	12.9532	274.585	23.941	460.74	15.5659	208.199	4.54578	114.854	14.2515	1058.38		1961	13.8078	294.159	26.2341	421.492	16.6053	202.809	2.73829	113.746	14.8464	1032.21
1962	13.6525	376.603	25.7944	401.007	14.8316	195.405	0.627151	120.815	13.7264	1093.83		1962	12.7174	288.424	25.983	371.903	16.4409	201.966	1.76281	117.533	14.226	979.825		1962	11.9742	264.428	22.7802	420.643	14.6565	210.411	4.15432	134.692	13.3913	1030.17		1962	12.8521	312.104	25.1576	393.209	15.4796	201.79	1.95366	122.712	13.8607	1029.81
1963	12.4985	243.281	25.5553	382.088	15.4084	223.58	-0.179811	86.5082	13.3206	935.457		1963	12.8139	216.874	25.5297	379.925	16.4182	213.422	2.33215	88.0241	14.2735	898.246		1963	12.802	253.032	22.6236	440.28	14.8911	218.571	3.5101	90.1827	13.4567	1002.07		1963	12.7059	234.286	24.8463	395.016	15.718	218.034	1.77529	88.0328	13.7614	935.369
1964	13.3118	257.96	26.6254	459.834	15.2751	184.07	2.10803	106.634	14.3301	1008.5		1964	13.6334	239.724	26.5895	448.013	16.9059	209.508	3.46927	103.664	15.1495	1000.91		1964	13.0625	258.204	23.6532	508.634	15.3702	236.943	4.65786	103.978	14.1859	1107.76		1964	13.3903	250.203	25.9024	466.387	15.9966	207.561	3.29852	104.729	14.6469	1028.88
1965	13.1225	342.135	25.2985	402.367	15.9068	224.07	1.85814	119.997	14.0465	1088.57		1965	12.5162	280.503	25.1998	370.864	16.6964	214.313	3.20681	111.001	14.4048	976.681		1965	12.0139	277.387	22.266	426.914	15.0298	221.973	4.41719	107.934	13.4317	1034.21		1965	12.5987	300.305	24.5342	394.71	16.0364	219.389	3.04544	113.269	14.0537	1027.67
1966	13.5348	299.411	26.9362	471.744	14.9152	244.245	-0.0115756	98.7566	13.8437	1114.16		1966	13.2456	254.174	26.493	440.382	15.8598	231.503	1.80268	97.0111	14.3503	1023.07		1966	12.6229	259.921	23.4808	489.931	14.6142	238.739	3.40505	99.3027	13.5307	1087.89		1966	13.1938	270.621	25.9235	462.633	15.2484	237.473	1.57944	98.1386	13.9863	1068.87
1967	13.7591	290.104	27.3772	458.091	14.5384	214.257	-1.34392	111.035	13.5827	1073.49		1967	13.1864	239.875	26.2629	431.24	14.4659	215.826	1.47866	114.748	13.8485	1001.69		1967	12.4146	250.08	24.1609	509.991	14.7876	244.566	2.23838	107.839	13.4004	1112.48		1967	13.1936	259.048	26.1339	458.94	14.5667	222.146	0.718686	111.865	13.6532	1052
1968	14.2706	342.984	25.5602	435.928	14.8437	203.86	-0.214714	76.6563	13.6149	1059.43		1968	14.6911	294.164	24.247	393.13	14.6613	197.347	3.80029	91.8347	14.3499	976.476		1968	12.6581	279.001	22.5166	448.619	15.0427	235.464	3.61742	82.65	13.4587	1045.73		1968	14.0669	306.827	24.2727	420.608	14.8129	208.593	2.41841	84.5884	13.8927	1020.62
1969	12.8742	278.143	25.3738	425.012	14.5862	214.364	0.926278	121.155	13.4401	1038.67		1969	13.9948	256.482	24.1654	380.032	14.4091	209.286	3.35333	115.285	13.9807	961.085		1969	12.2351	259.507	22.2759	437.637	14.7517	235.883	3.7297	113.252	13.2481	1046.28		1969	13.2023	264.423	24.1183	408.741	14.5497	217.311	2.63392	116.757	13.6261	1007.23
1970	12.7664	291.927	25.214	384.616	14.9852	189.387	1.02663	97.7031	13.4981	963.633		1970	13.5268	250.61	24.0999	355.518	14.9055	181.443	3.68364	106.604	14.0539	894.175		1970	11.2724	238.602	22.3257	429.435	14.6033	206.469	3.83946	102.397	13.0102	976.902		1970	12.7366	261.523	24.0488	382.817	14.8601	190.049	2.83507	102.635	13.6201	937.025
1971	13.3517	324.068	26.0666	385.586	14.9891	208.716	0.363819	89.4529	13.6928	1007.82		1971	14.4659	288.685	25.5245	392.982	14.3481	194.691	3.48913	100.157	14.4569	976.515		1971	12.2112	269.521	24.111	499.633	13.9589	208.412	3.20768	95.0127	13.3722	1072.58		1971	13.5577	295.917	25.3687	415.91	14.4691	202.633	2.38035	95.3642	13.9439	1009.82
1972	12.9079	283.192	24.9002	385.306	14.7866	205.156	2.29428	86.793	13.7222	960.446		1972	13.8628	252.596	23.838	354.358	14.4025	194.064	5.07592	96.712	14.2948	897.73		1972	12.0078	249.184	22.0389	423.614	14.3236	220.855	4.64995	90.8132	13.2551	984.466		1972	13.1028	261.982	23.7637	381.163	14.5117	204.14	4.04728	92.0012	13.8564	939.287
1973	13.7604	267.98	26.0258	411.746	14.4386	212.142	0.464138	105.643	13.6723	997.511		1973	15.264	259.008	24.8885	394.65	14.0519	194.052	3.30255	110.064	14.3767	957.774		1973	12.7808	246.964	22.8864	460.191	14.0192	209.198	3.39865	104.873	13.2712	1021.23		1973	14.1715	259.131	24.7909	415.954	14.173	203.688	2.37929	107.354	13.8787	986.127
1974	13.7017	316.616	25.1437	398.414	15.2446	205.988	1.62791	89.4137	13.9295	1010.43		1974	14.7412	285.812	23.8584	358.161	14.9168	193.934	4.51697	98.0541	14.5083	935.96		1974	12.8894	290.56	21.7089	418.015	14.5242	217.516	4.33164	94.0019	13.3635	1020.09		1974	13.9538	297.211	23.7751	385.83	14.9326	203.566	3.50983	94.2092	14.0428	980.816
1975	13.6433	295.549	25.9086	384.679	15.9798	192.476	1.41977	101.985	14.2379	974.689		1975	14.433	261.802	24.8286	359.902	15.9977	191.989	4.02896	111.041	14.8221	924.734		1975	12.1326	259.015	22.4928	425.332	15.4611	219.78	4.2212	110.613	13.5769	1014.74		1975	13.6221	272.387	24.6324	383.74	15.864	198.768	3.205	107.92	14.3309	962.816
1976	12.7754	281.36	24.8069	381.704	14.2161	208.886	0.448502	113.07	13.0617	985.02		1976	13.9516	257.884	23.8546	361.756	13.4629	201.669	3.12113	109.723	13.5976	931.031		1976	12.1657	260.603	22.2969	428.206	13.5405	222.547	2.71895	98.0711	12.6805	1009.43		1976	13.1343	266.357	23.8012	384.227	13.7324	209.046	2.1345	108.064	13.2006	967.693
1977	13.6919	263.701	25.6497	393.259	15.5653	209.168	2.21076	106.839	14.2794	972.967		1977	14.6082	243.453	24.4211	360.253	15.3904	202.944	4.85112	115.615	14.8177	922.264		1977	12.6941	254.684	22.1579	407.076	15.2542	230.257	4.84806	109.858	13.7386	1001.87		1977	13.8471	252.876	24.2918	382.403	15.4163	211.522	3.97027	111.319	14.3813	958.12
1978	14.5506	338.849	27.3177	454.885	15.218	207	2.58757	103.918	14.9185	1104.65		1978	15.1394	301.173	26.1054	442.928	15.1229	206.242	5.17781	114.945	15.3864	1065.29		1978	12.5051	271.763	23.9994	506.296	14.8071	230.154	5.03401	107.727	14.0864	1115.94		1978	14.3159	306.729	26.0081	462.001	15.0794	212.188	4.28016	109.551	14.9209	1090.47
1979	13.228	296.183	26.0682	415.302	14.7737	218.839	1.28308	90.2058	13.8382	1020.53		1979	14.3954	283.144	24.6944	377.725	14.3362	211.398	4.0007	100.158	14.3567	972.425		1979	12.2597	279.397	22.7369	438.191	14.486	243.093	4.06405	95.0135	13.3867	1055.7		1979	13.4978	286.598	24.6863	404.647	14.5177	221.425	3.10991	95.6159	13.9529	1008.29
1980	12.5961	285.662	24.6759	356.261	15.5047	206.634	0.425307	100.425	13.3005	948.982		1980	13.6377	263.071	23.4897	306.955	14.6202	194.391	3.28044	113.055	13.757	877.472		1980	11.7816	271.97	21.0386	354.52	14.5883	215.914	3.38405	108.835	12.6981	951.238		1980	12.8486	272.72	23.3015	334.715	14.9074	203.597	2.3534	107.84	13.3527	918.872
1981	14.774	328.935	25.9658	405.738	13.6149	192.531	1.15553	90.2463	13.8776	1017.45		1981	15.3039	294.162	24.5994	382.445	13.5023	184.407	3.95992	106.821	14.3414	967.834		1981	13.1173	288.234	22.6679	439.108	13.1688	196.37	3.81384	102.326	13.192	1026.04		1981	14.6066	304.342	24.595	403.7	13.4604	189.963	2.99034	100.226	13.9131	998.231
1982	14.1533	302.734	24.9972	369.367	15.6116	193.987	1.33101	100.091	14.0233	966.179		1982	14.9564	278.362	23.9659	350.005	15.1288	187.763	3.95746	109.694	14.5022	925.823		1982	12.8986	285.687	21.5514	393.017	14.8415	211.632	3.87431	106.064	13.2914	996.4		1982	14.1988	288.23	23.7348	366.7	15.2213	195.521	3.06218	105.629	14.0543	956.079
1983	14.0281	292.522	25.49	407.666	15.5872	198.007	0.306501	94.5493	13.8529	992.743		1983	14.8697	258.174	24.2138	367.613	14.9809	196.333	2.76832	105.13	14.2082	927.249		1983	12.6661	262.472	21.885	414.546	14.8679	217.248	2.73488	93.3909	13.0385	987.657		1983	14.0645	270.646	24.0847	392.138	15.1561	201.871	1.93975	98.8081	13.8113	963.463
1984	13.019	288.49	25.4422	371.296	15.2405	186.713	0.64018	84.7353	13.5855	931.234		1984	13.947	264.362	24.4668	354.827	15.0209	187.774	3.71086	98.0882	14.2864	905.051		1984	11.8409	256.012	22.7938	429.735	14.8788	216.07	3.67075	96.1414	13.2961	997.958		1984	13.1362	270.416	24.3936	378.152	15.0603	194.157	2.67775	93.1737	13.817	935.899
1985	12.9638	268.287	25.791	390.78	14.6368	169.115	0.519448	91.6408	13.4778	919.823		1985	14.1674	253.575	24.4419	361.002	14.9022	180.43	3.25231	108.024	14.1909	903.031		1985	12.1595	257.366	22.5171	429.361	14.8565	210.166	3.33215	103.261	13.2163	1000.15		1985	13.2881	259.382	24.4333	387.204	14.8028	183.739	2.36037	101.429	13.7212	931.753
1986	13.9215	302.791	25.0835	369.506	14.2351	202.75	2.08916	93.6803	13.8323	968.727		1986	14.5195	276.635	23.9483	352.139	14.2571	198.343	4.87195	113.628	14.3992	940.745		1986	12.626	282.099	22.2508	422.333	13.9713	215.544	4.95151	111.917	13.4499	1031.89		1986	13.8693	286.655	23.9225	374.641	14.1817	203.907	3.9633	106.571	13.9842	971.774
1987	12.7803	275.658	25.2553	374.33	15.6133	210.246	1.38638	99.5082	13.7588	959.743		1987	13.6564	253.308	23.9079	338.209	15.2743	200.522	3.97779	110.706	14.2041	902.746		1987	11.8165	255.738	21.7133	401.628	15.0138	221.493	3.8981	105.148	13.1104	984.007		1987	12.9263	261.337	23.8345	365.349	15.3253	208.757	3.09502	105.65	13.7953	941.093
1988	13.1634	287.958	25.9073	404.249	15.1748	209.421	2.2074	89.2242	14.1132	990.852		1988	14.2276	270.557	24.5487	380.545	14.6763	212.861	4.87076	103.094	14.5808	967.057		1988	12.2117	269.709	22.8503	447.025	14.5415	230.183	4.57311	100.539	13.5441	1047.46		1988	13.3929	276.156	24.5972	404.275	14.8104	215.838	3.91211	97.8621	14.1781	994.131
1989	13.8503	278.933	24.7471	365.081	15.0922	206.086	1.90347	78.9658	13.8983	929.066		1989	14.5989	255.365	23.7221	348.021	14.8703	200.095	4.89904	94.6172	14.5226	898.098		1989	12.4085	253.15	21.7158	396.353	14.5431	217.001	4.41173	89.5345	13.2698	956.038		1989	13.8278	262.694	23.5861	365.215	14.8664	206.117	3.78449	88.1899	14.0162	922.216
1990	13.9343	269.713	26.3453	372.025	16.3554	199.692	2.19859	90.5618	14.7084	931.992		1990	15.3006	265.618	25.6396	391.044	15.7053	195.237	4.63959	104.08	15.3213	955.979		1990	13.3279	276.82	23.9889	481.405	15.0454	207.727	4.6225	102.388	14.2462	1068.34		1990	14.3755	269.65	25.4818	406.219	15.7649	199.696	3.82185	99.1713	14.861	974.736
1991	12.4254	241.756	25.3513	367.248	15.2227	213.399	1.86739	90.2144	13.7167	912.617		1991	13.8857	234.683	24.1414	343.097	14.8388	211.716	4.70307	108.787	14.3922	898.283		1991	11.6269	236.088	21.9892	396.902	14.8058	235.808	4.45738	105.255	13.2198	974.054		1991	12.8612	237.375	24.0323	363.958	14.9589	218.013	3.69935	101.755	13.8879	921.101
1992	13.6842	287.239	25.3313	406.581	14.2664	189.43	1.98003	86.2825	13.8155	969.533		1992	14.7287	278.125	24.0915	378.596	14.2862	199.876	4.87545	105.666	14.4955	962.263		1992	12.6075	274.498	22.1828	434.058	14.1517	225.504	4.64916	104.36	13.3978	1038.42		1992	13.8755	280.3	24.0503	401.129	14.2476	202.496	3.85643	98.894	14.0075	982.819
1993	13.6761	281.391	24.7307	345.54	15.4438	192.074	2.11839	100.684	13.9922	919.689		1993	14.3234	256.689	23.7703	316.606	15.2637	198.489	4.67291	114.125	14.5076	885.908		1993	12.0875	255.386	21.329	368.974	14.6776	219.074	4.16014	103.153	13.0636	946.586		1993	13.5753	264.613	23.5091	338.719	15.1842	201.252	3.69932	107.032	13.992	911.616
1994	14.6432	299.601	27.2928	429.483	16.127	211.622	2.72349	96.895	15.1966	1037.6		1994	15.7657	287.37	26.121	425.436	16.0267	214.871	5.36553	115.247	15.8197	1042.92		1994	13.465	290.523	23.9516	499.755	15.5386	235.265	4.97975	104.573	14.4837	1130.12		1994	14.8437	292.198	25.9951	444.48	15.9439	218.644	4.393	106.588	15.2939	1061.91
1995	13.8259	291.83	26.0352	387.705	15.5039	207.224	1.37876	104.38	14.1859	991.139		1995	14.7968	278.018	24.8409	376.666	14.9511	212.572	3.89992	117.588	14.6222	984.844		1995	12.6645	270.013	22.7389	437.047	14.9114	234.323	3.77132	107.976	13.5215	1049.36		1995	13.9655	280.716	24.7385	394.722	15.1259	215.968	3.02892	110.897	14.2147	1002.3
1996	13.5273	290.759	25.941	376.975	15.1568	179.878	2.13853	100.101	14.1909	947.714		1996	14.2235	273.685	24.6546	352.749	15.4082	196.844	4.72922	112.714	14.7539	935.992		1996	11.959	275.157	22.1891	397.274	15.2367	229.651	4.50917	108.201	13.4735	1010.28		1996	13.4523	279.727	24.4964	371.425	15.2836	199	3.81326	107.435	14.2614	957.587
1997	14.7854	289.589	26.6245	414.484	15.6177	218.394	2.69008	85.2554	14.9294	1007.72		1997	15.8916	283.11	25.0427	379.129	15.4366	215.774	5.60489	99.7588	15.494	977.773		1997	13.7679	289.65	22.3517	409.191	14.8787	232.032	4.90043	97.0835	13.9747	1027.96		1997	15.0173	286.827	24.9293	398.072	15.3641	220.519	4.46556	94.2874	14.9441	999.704
1998	14.1277	240.803	25.8827	353.429	17.6149	230.995	3.84152	102.841	15.3667	928.067		1998	15.6774	244.311	25.1949	359.987	16.7862	223.395	6.1702	116.774	15.9572	944.467		1998	13.3697	264.672	23.2181	443.009	16.147	241.853	5.85555	111.101	14.6476	1060.64		1998	14.6114	247.989	24.9535	377.568	16.9102	230.323	5.31906	110.779	15.4485	966.66
1999	14.3523	271.624	25.3448	367.086	16.071	190.564	1.83218	94.1025	14.4001	923.377		1999	15.1493	260.242	23.5357	320.594	15.7402	192.239	4.58907	112.265	14.7536	885.34		1999	12.9872	269.22	20.5479	340.274	15.374	226.676	4.02571	100.069	13.2337	936.238		1999	14.3689	266.174	23.4273	340.777	15.7633	199.88	3.53597	103.307	14.2739	910.137
2000	15.3398	333.229	26.3189	374.541	15.5248	183.384	2.97969	79.8955	15.0408	971.05		2000	16.076	315.298	25.1578	370.911	15.6159	187.872	5.92154	102.331	15.6928	976.412		2000	14.1764	324.239	23.1867	452.967	14.8095	215.876	5.50503	99.3842	14.4194	1092.47		2000	15.3783	323.404	25.0755	391.658	15.3935	193.044	4.84175	94.151	15.1723	1002.26
2001	15.0953	319.939	26.1256	374.33	16.1266	212.222	3.61804	102.521	15.2414	1009.01		2001	15.7457	293.069	25.016	359.06	15.8427	215.451	6.1601	111.621	15.6911	979.2		2001	13.9003	302.205	22.8191	431.31	15.6948	256.747	5.97051	116.567	14.5962	1106.83		2001	15.0895	304.201	24.8628	381.352	15.9021	224.207	5.26761	109.765	15.2805	1019.53
2002	14.8837	255.976	26.4408	403.715	15.5972	220.972	2.15623	86.3729	14.7695	967.037		2002	16.1583	248.545	25.021	382.445	15.2973	216.764	4.93778	101.096	15.3536	948.85		2002	13.663	259.409	22.7019	443.734	15.4044	258.374	4.61438	97.7942	14.0959	1059.31		2002	15.1393	253.609	24.9421	404.128	15.4228	228.074	3.93359	95.4022	14.8594	981.212
2003	13.8351	253.626	24.9715	322.785	15.8251	188.406	3.13658	105.705	14.4421	870.521		2003	14.915	246.696	24.5925	330.671	15.9768	204.732	5.49883	123.442	15.2458	905.541		2003	12.8448	271.696	23.1071	453.711	15.7785	249.634	5.52214	118.502	14.3131	1093.54		2003	14.0621	254.958	24.3652	357.338	15.879	209.981	4.71696	116.353	14.7558	938.63
2004	15.0671	307.198	26.0949	373.81	16.3798	210.828	1.59398	91.8525	14.784	983.688		2004	15.6878	296.644	25.4809	392.715	15.7176	211.365	4.58323	107.199	15.3674	1007.92		2004	13.6941	309.922	23.6503	485.007	15.9725	241.107	4.2982	96.6576	14.4038	1132.69		2004	15.0062	303.323	25.2497	408.387	15.999	218.267	3.51895	99.5737	14.9435	1029.55
2005	14.7715	319.197	26.4129	378.956	16.4861	192.697	1.86294	95.6032	14.8834	986.454		2005	15.7425	312.202	25.7812	382.411	16.205	198.633	4.522	111.867	15.5627	1005.11		2005	14.2625	330.779	23.8259	477.903	16.6478	241.148	4.48976	105.037	14.8065	1154.87		2005	15.0665	318.957	25.5262	403.996	16.4041	206.777	3.62797	104.819	15.1562	1034.55
2006	14.9383	306.855	26.7863	367.665	17.4386	205.873	3.73584	97.8453	15.7248	978.239		2006	15.9362	295.712	25.9956	376.819	16.6795	200.664	6.31938	119.218	16.2327	992.413		2006	14.4102	319.872	24.1364	476.062	16.2756	230.938	6.0737	111.65	15.224	1138.52		2006	15.2403	305.179	25.8165	397.397	16.8364	209.609	5.39971	110.292	15.8232	1022.48
2007	15.7097	308.248	25.729	340.075	16.1247	189.156	1.86906	91.4776	14.8581	928.956		2007	16.5286	300.031	25.245	350.865	15.8241	194.599	4.62901	108.559	15.5567	954.054		2007	14.8816	324.773	23.6538	437.344	15.719	225.833	4.07815	97.7236	14.5832	1085.67		2007	15.8635	308.661	25.0275	367.858	15.8993	200.222	3.57787	100.285	15.092	977.026
2008	15.3408	296.825	25.1994	323.398	16.348	186.202	3.14499	104.717	15.0083	911.142		2008	15.8925	289.602	24.8169	341.355	16.1116	196.432	5.6035	119.017	15.6061	946.406		2008	14.3763	323.485	22.8715	422.242	16.0753	231.22	5.41456	113.919	14.6844	1090.87		2008	15.3476	300.077	24.4812	354.628	16.1818	201.305	4.73901	113.037	15.1874	969.047
2009	14.9528	300.679	26.0047	359.129	15.3921	190.248	2.17663	96.1737	14.6316	946.23		2009	15.8639	302.721	25.0694	356.102	15.4596	203.363	4.75155	109.548	15.2861	971.734		2009	14.3154	332.147	23.3264	437.365	15.575	235.489	5.13858	107.079	14.5888	1112.08		2009	15.1915	309.046	24.9662	376.459	15.4646	206.64	3.9854	104.502	14.9019	996.648
2010	12.8623	275.19	26.524	382.748	16.1137	201.45	1.24167	109.906	14.1854	969.293		2010	14.3064	274.76	25.5368	383.046	15.5754	209.999	3.9572	128.192	14.8439	995.996		2010	12.4629	281.84	23.7132	453.883	15.9491	242.233	4.46285	124.045	14.147	1102		2010	13.3861	276.589	25.4317	399.812	15.8438	214.824	3.17242	121.109	14.4585	1012.33
2011	14.5761	326.273	25.614	339.772	15.9612	180.05	1.13965	90.4324	14.3227	936.527		2011	15.3642	320.951	24.7153	327.658	16.0173	198.651	4.18427	109.977	15.0703	957.237		2011	14.159	346.321	22.6859	395.024	16.3402	244.871	3.9107	101.064	14.2739	1087.28		2011	14.8146	328.765	24.5317	347.735	16.0755	203.456	3.10426	101.34	14.6315	981.296
2012	15.0411	295.45	26.4818	375.995	15.0333	195.984	1.30346	81.8991	14.4649	949.329		2012	16.1005	294.007	25.3495	377.578	14.7892	207.825	4.55734	106.312	15.1991	985.721		2012	14.2625	310.191	23.7551	453.701	15.2254	239.548	4.46831	99.1249	14.4278	1102.57		2012	15.3097	298.341	25.3473	395.175	14.9744	211.431	3.45152	96.4631	14.7707	1001.41
2013	14.3319	307.587	27.3939	408.607	15.7538	199.665	2.45941	90.6718	14.9848	1006.53		2013	15.7615	311.093	26.5224	423.269	15.8848	211.308	5.45421	110.858	15.9057	1056.53		2013	14.3285	325.638	24.7502	518.252	16.1202	254.777	5.32453	110.54	15.1308	1209.21		2013	14.9438	313.387	26.3909	440.997	15.8972	217.777	4.42507	104.053	15.4142	1076.21
2014	16.1592	315.785	25.2882	345.856	15.9652	175.964	2.88103	102.682	15.0734	940.287		2014	16.5189	294.73	24.0029	312.635	16.1123	193.104	5.35797	114.604	15.498	915.072		2014	14.6452	316.254	21.7316	367.105	16.1538	228.944	5.52316	117.172	14.5134	1029.47		2014	15.9529	306.873	23.8906	336.677	16.0731	195.924	4.57166	111.241	15.1221	950.716
2015	14.5436	273.987	25.5836	365.959	15.8172	187.001	2.57505	96.7216	14.6299	923.669		2015	15.4794	272.611	24.4326	339.642	16.0287	197.178	5.5402	110.68	15.3702	920.111		2015	13.925	296.754	22.0786	399.416	15.6904	228.24	5.49339	114.08	14.2968	1038.49		2015	14.7974	278.818	24.2558	362.646	15.8776	201.181	4.54067	106.837	14.8679	949.482
2016	15.5233	294.463	26.5471	392.007	16.2704	181.622	3.95927	98.796	15.575	966.888		2016	16.2617	272.484	25.694	373.369	16.3811	180.571	6.66567	113.013	16.2506	939.436		2016	14.032	281.122	23.7421	455.165	15.6011	210.763	6.38491	116.067	14.94	1063.12		2016	15.4847	281.867	25.5136	399.057	16.1585	188.11	5.69669	109.001	15.7134	978.035
2017	16.0942	331.218	27.1568	405.382	15.899	192.623	2.13467	101.714	15.3212	1030.94		2017	16.9357	313.969	26.2008	385.836	15.6601	184.347	4.8287	106.928	15.9063	991.08		2017	14.7446	329.942	24.0409	473.145	15.3264	211.66	4.60428	105.658	14.679	1120.4		2017	16.1335	323.522	26.0052	413.139	15.6603	193.609	3.87725	104.887	15.4191	1035.16
2018	16.011	293.56	27.4573	419.191	16.1296	199.078	2.28643	80.9325	15.4711	992.762		2018	16.9783	276.656	26.1404	390.018	16.0675	191.81	5.66205	95.5657	16.212	954.049		2018	15.1964	313.065	24.1411	482.577	16.0777	239.885	4.77415	87.7266	15.0474	1123.25		2018	16.2316	290.959	26.1033	421.78	16.0906	205.679	4.32544	88.8215	15.6877	1007.24
2019	15.5563	293.812	26.7577	379.672	16.8562	208.966	4.62724	92.702	15.9494	975.152		2019	16.403	281.258	25.1241	352.878	17.0323	202.786	5.8599	96.3273	16.1048	933.25		2019	14.4925	303.218	23.1196	424.214	16.4888	239.733	6.76029	102.154	15.2153	1069.32		2019	15.6659	290.672	25.1914	378.794	16.8442	213.643	5.66339	96.5063	15.8412	979.615
Trend(1960-1989)	0.00409968	-0.61598	-0.0327509	-1.47502	-0.00636689	-0.296302	0.0293852	-0.833031	-0.000416772	-3.93499		Trend(1960-1989)	0.0485139	0.357774	-0.0728223	-1.53472	-0.0649191	-0.47871	0.064761	-0.00478491	-0.00102136	-2.43864		Trend(1960-1989)	-0.00910538	0.203133	-0.0398542	-1.46572	-0.013037	-0.144569	0.00344944	-0.233612	-0.0112343	-2.11534		Trend(1960-1989)	0.0197032	0.00805813	-0.0577735	-1.45092	-0.0363056	-0.299497	0.0376812	-0.318951	-0.00399891	-3.09208
Trend(1990-2019)	0.0693363	0.951903	0.0303008	0.111136	0.024059	-0.484679	0.0155199	0.0538713	0.0380479	0.661907		Trend(1990-2019)	0.0533238	1.20644	0.0342761	-0.0112092	0.0336813	-0.438416	0.0188819	-0.107036	0.0380332	0.592836		Trend(1990-2019)	0.0713684	1.95269	0.0477696	0.967654	0.0450924	0.167484	0.0294086	0.145805	0.0501766	3.02302		Trend(1990-2019)	0.0652481	1.34974	0.0369094	0.165979	0.033124	-0.308296	0.0202837	0.0481528	0.0408883	0.976991
Trend(1960-2019)	0.0389148	0.0371618	0.0109326	-0.818341	0.0226788	-0.278746	0.0404194	-0.184714	0.0277786	-1.37015		Trend(1960-2019)	0.0518097	0.64553	0.00599587	-0.438693	0.0236828	0.0100066	0.0489577	0.0942974	0.0292437	0.0826549		Trend(1960-2019)	0.0409824	1.03675	0.0122651	-0.0152007	0.0258073	0.359103	0.0288637	0.0914098	0.0274517	1.31869		Trend(1960-2019)	0.0448769	0.526854	0.00981971	-0.523299	0.023093	-0.0497188	0.0413885	-0.0105898	0.0281457	-0.147019

## Sheet: Data(Fig.1 and 2)
Stations	LAT	LON		1960-1989	Stations with “evaporation paradox”					Stations with “no evaporation paradox”						1990-2019	Stations with “evaporation paradox”					Stations with “no evaporation paradox”						1960-2019	Stations with “evaporation paradox”					Stations with “no evaporation paradox”
Pizhou	34.35	118.033			Spring	Summer	Autumn	Winter	Annual	Spring	Summer	Autumn	Winter	Annual			Spring	Summer	Autumn	Winter	Annual	Spring	Summer	Autumn	Winter	Annual			Spring	Summer	Autumn	Winter	Annual	Spring	Summer	Autumn	Winter	Annual
Xuzhou	34.2833	117.3			Xuzhou	Gaoyou	Xuyu	Pizhou	Xuzhou	Pizhou	Pizhou	Pizhou		Pizhou				Pizhou	Xuzhou	Pizhou	Pizhou	Pizhou	Xuzhou	Pizhou	Shuyang	Xuzhou			Pizhou	Pizhou	Pizhou	Pizhou	Pizhou	Ganyu	Gaoyou	Sheyang	Sheyang	Sheyang
Shuyang	34.1	118.75			Guanyun		Sheyang	Xuzhou	Ganyu	Shuyang	Xuzhou	Xuzhou		Shuyang				Ganyu	Ganyu	Xuzhou	Ganyu	Xuzhou	Shuyang	Shuyang	Guanyun	Shuyang			Xuzhou	Xuzhou	Xuzhou	Xuzhou	Xuzhou	Xuyu	Lvsi	Dafeng	Gaoyou	Dafeng
Ganyu	34.8333	119.133			Suining		Gaoyou	Shuyang	Xuyu	Ganyu	Shuyang	Shuyang		Guanyun				Suining	Guanyun	Ganyu	Sihong	Shuyang	Guanyun	Gaoyou	Suining	Guanyun			Shuyang	Shuyang	Shuyang	Shuyang	Shuyang	Funing	Dongshan	Gaoyou	Lvsi	Gaoyou
Guanyun	34.3	119.233			Sihong		Dongtai	Ganyu	Gaoyou	Xuyu	Ganyu	Ganyu		Suining				Sihong	Suining	Funing	Funing	Ganyu	Xuyu	Nanjing	Sihong	Suining			Guanyun	Ganyu	Ganyu	Ganyu	Ganyu	Sheyang		Dongtai	Nanjing	Dongtai
Suining	33.8833	118.067			Dongtai			Guanyun	Nantong	Funing	Guanyun	Guanyun		Sihong				Funing	Sihong	Sheyang	Sheyang	Guanyun	Gaoyou	Liyang	Xuyu	Xuyu			Suining	Guanyun	Guanyun	Guanyun	Guanyun	Dafeng		Rugao	Wuxi	Rugao
Sihong	33.45	118.217			Lvsi			Suining		Sheyang	Suining	Suining		Funing				Sheyang	Xuyu	Dafeng	Dafeng	Suining	Rugao	Wuxi	Gaoyou	Gaoyou			Sihong	Suining	Suining	Suining	Suining	Gaoyou		Lvsi	Kunshan	Lvsi
Xuyu	33.05	118.617			Liyang			Sihong		Dafeng	Sihong	Sihong		Sheyang				Dafeng	Funing	Dongtai	Nantong	Sihong	Lvsi	Dongshan	Rugao	Dongtai				Sihong	Sihong	Sihong	Sihong	Dongtai		Nanjing		Nanjing
Funing	33.8	119.8			Wuxi			Xuyu		Gaoyou	Xuyu	Funing		Dafeng				Dongtai	Sheyang	Nantong		Xuyu	Nanjing		Nanjing	Rugao				Xuyu	Xuyu	Xuyu	Xuyu	Rugao		Liyang		Liyang
Sheyang	33.7667	120.25			Kunshan			Funing		Rugao	Funing	Dafeng		Dongtai				Nantong	Dafeng	Lvsi		Funing	Liyang		Liyang	Lvsi				Funing	Funing	Funing	Funing	Nantong		Wuxi		Wuxi
Dafeng	33.2	120.483			Dongshan			Sheyang		Nantong	Sheyang	Rugao		Rugao				Kunshan	Dongtai	Kunshan		Sheyang	Wuxi		Wuxi	Nanjing				Sheyang	Nantong	Dafeng	Nantong	Lvsi		Kunshan		Kunshan
Nanjing	32	118.8						Dafeng		Nanjing	Dafeng	Nantong		Lvsi					Rugao	Dongshan		Dafeng	Dongshan			Liyang				Dafeng		Dongtai		Nanjing		Dongshan		Dongshan
Gaoyou	32.8	119.45						Gaoyou			Dongtai	Lvsi		Nanjing					Nantong			Gaoyou				Wuxi				Dongtai		Rugao		Liyang
Dongtai	32.85	120.3						Dongtai			Rugao	Nanjing		Liyang					Lvsi			Dongtai				Kunshan				Rugao		Nantong		Wuxi
Rugao	32.3833	120.5						Rugao			Nantong	Liyang		Wuxi					Kunshan			Rugao				Dongshan				Nantong		Liyang		Kunshan
Nantong	32.0167	120.85						Nantong			Lvsi	Wuxi		Kunshan								Nantong								Nanjing		Dongshan		Dongshan
Lvsi	32.0667	121.6						Lvsi			Nanjing	Kunshan		Dongshan								Lvsi								Liyang
Liyang	31.4333	119.483						Nanjing			Liyang	Dongshan										Nanjing								Wuxi
Wuxi	31.5833	120.317						Liyang			Wuxi											Liyang								Kunshan
Kunshan	31.4167	120.95						Wuxi			Kunshan											Wuxi
Dongshan	31.0667	120.433						Kunshan			Dongshan											Kunshan
								Dongshan														Dongshan
Huaibei
pizhou	spring(Tmean)	spring(ETo)	summer(Tmean)	summer(Tmean)	autumn(Tmean)	autumn(Tmean)	winter(Tmean)	winter(Tmean)	annual(Tmean)	annual(Tmean)		Xuzhou	spring(Tmean)	spring(ETo)	summer(Tmean)	summer(Tmean)	autumn(Tmean)	autumn(Tmean)	winter(Tmean)	winter(Tmean)	annual(Tmean)	annual(Tmean)		Shuyang	spring(Tmean)	spring(ETo)	summer(Tmean)	summer(Tmean)	autumn(Tmean)	autumn(Tmean)	winter(Tmean)	winter(Tmean)	annual(Tmean)	annual(Tmean)		Ganyu	spring(Tmean)	spring(ETo)	summer(Tmean)	summer(Tmean)	autumn(Tmean)	autumn(Tmean)	winter(Tmean)	winter(Tmean)	annual(Tmean)	annual(Tmean)		Gaunyun	spring(Tmean)
1960	13.6919	290.782	26.2287	396.1	15.2276	200.129	1.1374	116.473	14.0714	1003.48		1960	14.2185	319.301	26.3891	425.076	15.2132	196.521	1.7818	119.971	14.4006	1060.87		1960	13.6176	287.709	26.2046	388.366	15.3513	198.839	0.958141	111.647	14.0329	986.561		1960	12.7575	296.069	25.4435	399.081	15.0799	201.263	0.601421	111.525	13.4706	1007.94		1960	13.0283
1961	14.4984	319.487	26.631	372.107	16.109	208.635	1.10899	117.651	14.5869	1017.88		1961	15.3537	354.361	26.8155	397.369	16.0193	201.599	1.69712	119.102	14.9714	1072.43		1961	14.2082	322.808	26.993	406.167	16.1583	201.384	1.01006	115.703	14.5924	1046.06		1961	13.1729	300.466	25.9275	386.237	15.8416	204.523	0.653802	104.856	13.899	996.082		1961	13.6163
1962	13.7509	385.792	25.9047	400.43	14.7181	194.733	0.568203	121.647	13.7355	1102.6		1962	14.6067	394.754	26.1335	422.137	14.7651	195.086	1.44643	125.515	14.2379	1137.49		1962	13.5948	379.526	25.6961	392.35	14.7798	194.623	0.176459	116.117	13.5618	1082.62		1962	12.4867	353.172	25.1766	395.002	14.6375	193.375	-0.0528418	111.676	13.062	1053.22		1962	13.1897
1963	12.6736	255.416	25.6595	376.183	15.4096	234.404	-0.685637	87.5567	13.2643	953.56		1963	13.1568	258.092	25.6759	380.786	15.4452	224.862	-0.133833	90.2241	13.536	953.964		1963	12.4324	240.703	25.4976	376.952	15.3033	217.824	-0.108372	85.413	13.2812	920.892		1963	11.1826	233.112	24.989	381.113	15.0366	219.224	-0.634793	85.8892	12.6434	919.339		1963	11.8966
1964	13.4562	263.561	26.8067	476.841	15.0124	179.271	1.78886	105.051	14.266	1024.72		1964	13.9456	269.719	26.8658	473.056	15.0773	176.716	2.4578	107.185	14.5866	1026.68		1964	13.1224	253.009	26.5136	447.076	15.2829	181.344	1.97369	108.225	14.2232	989.653		1964	11.5752	230.154	25.7067	427.028	15.1325	182.909	1.52124	100.136	13.4839	940.226		1964	12.5608
1965	13.22	350.652	25.3642	416.605	15.8413	223.011	1.57154	115.981	13.9993	1106.25		1965	13.8822	361.299	25.5236	416.741	16.0475	222.399	2.47392	130.236	14.4818	1130.67		1965	12.8641	331.591	25.1877	390.75	15.7576	215.603	1.67953	116.545	13.8722	1054.49		1965	12.1525	323.911	24.7553	391.146	15.8512	230.691	1.05902	111.61	13.4545	1057.36		1965	12.5258
1966	13.7715	309.205	27.0835	480.159	14.9487	247.95	-0.364017	98.3379	13.8599	1135.65		1966	14.2333	319.296	27.3057	494.411	15.2773	257.98	0.0472734	97.6721	14.2159	1169.36		1966	13.5281	304.09	26.7243	466.723	14.6437	234.386	0.0539171	97.784	13.7375	1102.98		1966	12.4173	281.614	26.3812	448.765	14.5545	225.743	-0.57381	96.3324	13.1948	1052.45		1966	13.0596
1967	13.7688	295.311	27.4936	461.295	14.3875	216.803	-1.33452	112.422	13.5789	1085.83		1967	14.6984	323.293	27.7016	469.516	14.4326	215.479	-0.788863	118.841	14.0109	1127.13		1967	13.6824	281.808	27.2781	457.752	14.4229	209.489	-1.54992	100.945	13.4584	1049.99		1967	12.8088	270.03	26.5684	432.819	14.3947	207.079	-1.9336	101.939	12.9596	1011.87		1967	13.239
1968	14.6459	351.378	25.6786	445.516	14.7918	201.949	-0.644086	74.1104	13.6181	1072.95		1968	15.283	372.5	26.3055	466.816	14.7766	203.864	-0.395699	76.437	13.9924	1119.62		1968	14.0845	336.467	25.322	427.715	14.7395	198.483	-0.113326	72.3867	13.5082	1035.05		1968	12.999	310.105	24.9335	418.978	14.5721	193.69	-0.475307	77.7693	13.0073	1000.54		1968	13.3683
1969	13.0707	282.547	25.5889	432.939	14.5774	218.248	0.842627	123.806	13.5199	1057.54		1969	13.6073	307.157	25.9595	454.078	14.802	220.564	1.57462	128.09	13.9859	1109.89		1969	12.8454	269.844	25.1104	403.762	14.4162	202.875	0.876959	115.492	13.3122	991.973		1969	11.3682	264.889	24.7934	417.777	14.2651	206.823	-0.00349462	106.819	12.6058	996.308		1969	12.2625
1970	13.0297	298.695	25.3905	387.44	14.9785	188.587	0.955952	95.608	13.5887	970.33		1970	13.5514	322.641	25.8142	409.815	14.8408	201.209	1.26667	106.026	13.8683	1039.69		1970	12.6132	284.996	25.0169	381.727	14.9208	183.108	0.958871	92.6412	13.3775	942.472		1970	11.7505	274.765	24.4598	369.775	14.8852	191.56	0.508986	91.0292	12.9011	927.129		1970	12.3401
1971	13.6319	334.768	26.0803	400.101	15.1422	216.955	0.207873	90.082	13.7656	1041.91		1971	14.0209	341.277	26.0225	394.867	15.1111	215.547	0.234178	93.7626	13.8472	1045.45		1971	13.2813	318.599	25.9659	367.936	14.8676	197.784	0.36179	87.4284	13.6191	971.747		1971	12.3562	317.44	25.5867	379.33	14.7133	202.746	0.044086	83.3594	13.1751	982.876		1971	12.8023
1972	13.1795	291.798	25.0037	389.542	14.7488	198.996	2.05008	85.4405	13.7455	965.776		1972	13.7612	308.247	25.4892	422.146	14.9284	221.544	2.22058	91.8095	14.0999	1043.75		1972	12.6711	277.461	24.738	367.381	14.7308	194.472	2.37031	82.8579	13.6276	922.173		1972	11.7011	273.464	24.1266	380.73	14.395	206.835	1.84359	82.2797	13.0166	943.309		1972	12.298
1973	13.8727	262.02	26.0239	410.159	14.3225	206.795	0.217243	101.852	13.6091	980.826		1973	14.3342	292.769	26.2201	423.044	14.5589	215.955	0.782796	110.405	13.974	1042.17		1973	13.5703	259.383	25.9757	403.332	14.2484	193.699	0.439977	96.657	13.5586	953.071		1973	12.7146	269.2	25.443	408.227	13.901	209.217	-0.132296	105.231	12.9816	991.874		1973	13.4499
1974	13.7958	307.288	25.286	394.727	15.0956	200.772	1.3048	83.7522	13.8706	986.539		1974	14.5234	341.499	25.6746	424.065	15.3351	209.171	1.76502	91.3153	14.3245	1066.05		1974	13.5387	304.001	24.8292	369.432	15.1566	196.112	1.67354	85.4198	13.7995	954.965		1974	12.256	309.871	24.4611	385.927	14.6444	198.793	1.06014	87.2813	13.1054	981.872		1974	13.179
1975	13.6501	286.703	26.0246	377.236	15.7159	180.39	1.15127	92.8443	14.1355	937.173		1975	14.4092	318.524	26.2457	403.723	15.8449	198.249	1.69727	104.239	14.5493	1024.74		1975	13.4042	284.147	25.8315	369.862	15.9756	186.204	1.42796	98.8478	14.1598	939.061		1975	12.6567	292.846	25.3152	378.525	15.5579	192.654	0.809101	107.597	13.5847	971.622		1975	13.3085
1976	12.8079	268.999	24.8258	371.185	14.1706	192.569	0.164939	101.411	12.9923	934.164		1976	13.4817	313.259	25.2399	414.663	14.4643	211.51	0.810138	122.3	13.499	1061.73		1976	12.4026	265.529	24.5632	361.954	14.0826	199.345	0.426805	104.459	12.8688	931.287		1976	11.6441	281.53	23.711	361.524	13.7551	214.624	-0.37523	120.221	12.1837	977.898		1976	12.3996
1977	13.8915	253.063	25.6464	378.396	15.3464	199.384	1.88441	94.9593	14.1922	925.802		1977	14.6105	282.102	26.3571	425.66	15.8004	214.391	2.427	110.062	14.7987	1032.21		1977	13.4083	249.176	25.4689	367.929	15.4115	199.526	2.27012	103.838	14.1397	920.469		1977	12.3534	262.846	24.8266	392.85	15.0752	216.745	1.51233	112.498	13.4419	984.939		1977	13.2404
1978	14.3976	312.664	27.0397	427.308	15.031	195.712	2.4116	96.0366	14.72	1031.72		1978	15.7034	387.359	27.5264	461.167	15.1447	213.141	2.93844	114.656	15.3282	1176.32		1978	14.2623	319.735	27.1542	442.171	15.1378	194.975	2.50234	96.9297	14.7641	1053.81		1978	13.3581	340.559	26.7715	459.402	14.8275	209.97	1.88145	104.64	14.2096	1114.57		1978	14.1769
1979	12.9859	281.189	26.009	407.258	14.6935	204.463	1.04497	87.9117	13.6834	980.821		1979	13.847	319.905	26.4244	424.632	15.026	224.882	1.6452	97.3765	14.2356	1066.79		1979	13.1619	286.164	26.057	397.907	14.7315	212.247	1.12058	82.5974	13.7677	978.915		1979	12.25	298.423	25.2988	420.88	14.1856	227.844	0.650845	91.3083	13.0963	1038.46		1979	12.9726
1980	12.5856	271.942	24.7469	353.894	15.3604	198.476	0.168433	92.9082	13.2153	917.22		1980	13.2816	307.968	25.1038	365.357	15.71	211.043	0.847811	105.139	13.7358	989.507		1980	12.5987	277.855	24.5372	339.222	15.3516	197.207	0.258909	93.4097	13.1866	907.694		1980	11.6313	289.731	24.1537	368.158	15.2708	222.619	-0.179339	103.583	12.7191	984.091		1980	12.2093
1981	14.7309	325	25.7196	397.091	13.3189	186.279	0.602611	85.2422	13.593	993.613		1981	15.7576	364.116	26.5134	420.601	13.7355	202.301	1.50058	96.9317	14.3768	1083.95		1981	14.6438	316.307	25.9353	386.713	13.5347	183.275	1.04854	86.9705	13.7906	973.265		1981	13.9988	335.573	25.4749	405.794	13.5936	209.457	0.723848	93.0783	13.4478	1043.9		1981	14.1834
1982	14.0663	300.967	24.8251	368.906	15.3339	187.873	0.96467	93.2166	13.7975	950.962		1982	15.4135	342.129	25.4852	369.674	15.6172	196.858	1.77784	110.116	14.5734	1018.78		1982	13.7561	282.6	24.7833	351.258	15.5693	186.764	1.15	95.98	13.8147	916.601		1982	13.2045	310.771	24.5737	375.563	15.6196	206.143	0.797696	99.9826	13.5489	992.46		1982	13.5416
1983	13.9598	287.522	25.3516	398.795	15.2563	189.858	0.0717742	90.2954	13.6599	966.471		1983	15.2471	333.628	26.0563	426.329	15.7972	198.631	0.838863	102.359	14.4848	1060.95		1983	13.6396	272.369	25.3219	394.231	15.5203	191.524	0.1548	88.3953	13.6591	946.519		1983	13.0156	283.861	25.1675	411.725	15.5647	210.187	-0.264939	99.4149	13.3707	1005.19		1983	13.3942
1984	12.9817	284.187	25.2647	366.119	14.9792	178.322	0.325422	78.5112	13.3878	907.14		1984	14.0904	323.305	25.8319	383.001	15.4143	194.94	0.835753	90.5937	14.0431	991.839		1984	12.7964	278.268	25.3457	357.776	15.0913	178.274	0.566167	84.2679	13.4499	898.586		1984	11.9139	270.655	24.7357	355.607	15.1627	196.951	0.231452	86.727	13.0109	909.94		1984	12.3251
1985	12.9273	275.125	25.8575	394.527	14.2684	166.978	0.206682	86.4614	13.315	923.092		1985	13.8511	288.97	26.4715	413.487	14.4581	166.532	1.1768	98.6042	13.9894	967.593		1985	12.6029	251.451	25.5381	365.167	14.628	159.598	0.277343	89.2172	13.2616	865.434		1985	12.2721	274.888	25.0284	371.548	14.7582	181.81	-0.256452	87.7298	12.9506	915.975		1985	12.3663
1986	13.8381	298.311	25.0638	368.299	13.9641	199.713	1.58018	86.5845	13.6115	952.907		1986	15.1992	336.266	25.8839	381.902	14.4096	209.36	2.34409	99.1895	14.4592	1026.72		1986	13.5035	282.075	24.8208	340.484	14.0283	191.449	2.01429	95.1697	13.5917	909.178		1986	12.9666	299.179	24.5733	378.96	14.2108	217.525	1.34789	92.0654	13.2746	987.731		1986	13.0866
1987	12.826	270.609	25.2812	372.387	15.3625	203.092	0.929147	93.7619	13.5997	939.851		1987	14.1791	311.322	26.0352	404.319	15.9903	225.846	1.96563	109.979	14.5426	1051.47		1987	12.4477	261.919	24.9685	352.253	15.3193	197.762	1.07654	96.6127	13.453	908.546		1987	11.4965	271.569	24.894	374.477	15.541	223.656	1.00115	103.835	13.2332	973.537		1987	12.0539
1988	13.2394	284.743	25.9669	397.775	15.0797	201.483	1.94977	86.2151	14.0589	970.215		1988	14.1101	315.371	26.6515	430.954	15.4026	208.682	2.44958	92.3002	14.6534	1047.31		1988	12.7191	274.03	25.4885	379.403	14.7288	195.196	1.95668	85.1899	13.7233	933.819		1988	12.4784	298.002	25.2642	403.753	15.4406	233.77	1.86102	92.9372	13.761	1028.46		1988	12.5394
1989	13.942	283.527	24.8924	363.612	14.869	202.252	1.63184	77.7176	13.8338	927.109		1989	14.7941	306.005	25.2035	376.88	15.2881	222.898	1.97323	82.7106	14.3147	988.494		1989	13.4246	260.266	24.3693	347.492	14.7377	187.277	1.81889	75.2625	13.5876	870.298		1989	13.1328	296.601	24.2848	370.164	15.0006	220.363	1.29217	82.8503	13.4276	969.978		1989	13.2348
1990	13.9807	274.584	26.2951	362.709	16.2868	190.339	1.97707	84.4001	14.6349	912.032		1990	14.6443	301.316	26.6597	411.954	16.4753	220.576	2.42638	96.0628	15.0514	1029.91		1990	13.7882	256.07	26.1086	349.525	16.1275	181.632	1.86628	83.306	14.4726	870.533		1990	13.1832	274.606	25.7397	355.901	16.4607	220.191	1.85111	95.5739	14.3087	946.272		1990	13.3206
1991	12.5444	241.709	25.4985	359.881	15.2406	197.587	1.75211	84.8296	13.7589	884.007		1991	12.9953	267.592	25.805	389.556	15.3366	224.073	2.16955	94.3086	14.0766	975.529		1991	12.1086	226.435	25.0307	343.495	14.9004	198.337	1.52227	85.6234	13.3905	853.89		1991	11.86	253.748	24.9526	381.726	15.4306	243.348	1.75553	98.9223	13.4997	977.744		1991	11.8595
1992	13.9082	284.798	25.3983	390.277	14.2127	178.928	1.98099	83.179	13.875	937.183		1992	14.5375	309.001	25.8579	428.314	14.324	200.634	2.28806	93.7403	14.2519	1031.69		1992	13.1505	264.986	25.003	383.818	13.8184	176.562	1.627	81.9002	13.3997	907.266		1992	12.7972	293.331	24.9296	422.588	14.4475	214.709	1.85599	90.827	13.5076	1021.45		1992	12.9913
1993	13.9616	282.999	24.9094	350.231	15.3828	189.152	2.11901	99.4099	14.0932	921.792		1993	14.4763	309.151	25.2757	373.936	15.1972	195.203	2.47485	112.597	14.356	990.887		1993	13.2318	265.99	24.4166	321.813	15.1789	180.822	1.71125	96.7998	13.6346	865.425		1993	12.8494	290.671	24.0446	345.453	15.6118	210.48	1.62588	101.631	13.5329	948.236		1993	13.0568
1994	14.9131	309.262	27.0294	423.303	15.9701	206.12	2.72742	93.12	15.16	1031.81		1994	15.5973	332.708	27.5314	441.19	15.9258	205.64	2.86805	96.3837	15.4807	1075.92		1994	14.0556	275.106	27.1047	405.689	15.8906	205.047	2.40511	90.0277	14.864	975.87		1994	13.7302	304.49	26.8913	437.694	16.3541	235.465	2.4485	105.192	14.856	1082.84		1994	13.882
1995	14.0962	297.314	26.0101	396.918	15.5776	203.207	1.30956	100.834	14.2484	998.274		1995	14.6014	311.595	26.3643	410.47	15.5479	216.677	1.61225	109.196	14.5315	1047.94		1995	13.1851	271.611	25.8272	358.231	14.9734	191.178	0.851843	97.309	13.7094	918.329		1995	13.2675	310.327	25.6305	393.275	15.5644	219.942	1.08065	114.44	13.8858	1037.98		1995	12.9812
1996	13.6636	299.109	25.9758	389.136	15.0516	178.68	2.21582	100.541	14.2267	967.466		1996	14.1629	302.174	26.4312	392.013	15.0001	178.903	2.4374	109.82	14.5079	982.909		1996	13.048	270.944	25.6667	347.52	14.8368	164.13	1.60684	94.1445	13.7896	876.739		1996	12.7015	301.342	25.4833	389.524	15.1616	198.446	1.55073	101.599	13.7243	990.911		1996	12.9478
1997	15.2101	299.548	26.7114	412.185	15.5961	228.227	2.50184	90.7681	15.0049	1030.73		1997	15.4371	309.861	27.2274	442.375	15.4614	226.137	2.70968	91.1446	15.2089	1069.52		1997	14.1647	265.471	26.1197	385.477	15.3675	201.307	2.43733	78.7278	14.5223	930.983		1997	13.7781	297.123	26.2834	435.658	15.7474	232.962	2.32385	87.5706	14.5332	1053.31		1997	13.9533
1998	14.21	249.369	25.8837	373.104	17.5213	237.427	3.73164	102.592	15.3367	962.492		1998	14.6326	261.627	26.4226	396.439	17.6171	236.125	4.04566	109.268	15.6795	1003.46		1998	13.8787	220.066	25.558	328.323	17.2821	210.318	3.4571	99.2015	15.044	857.909		1998	12.9826	236.828	25.3518	327.526	17.623	243.98	3.2977	107.007	14.8138	915.34		1998	13.7034
1999	14.6144	293.34	25.4937	401.538	15.916	200.912	1.73982	102.701	14.441	998.491		1999	15.0811	292.395	26.079	392.052	16.0197	193.823	1.69839	99.2012	14.7195	977.471		1999	13.9875	251.285	24.9262	340.423	15.849	176.961	1.56114	89.0283	14.0809	857.697		1999	13.6543	279.329	24.9244	368.927	16.1033	198.706	1.40507	92.2727	14.0218	939.235		1999	13.791
2000	15.5186	348.945	26.418	393.063	15.3568	188.548	2.83007	84.0739	15.0309	1014.63		2000	16.4095	368.67	26.8506	397.222	15.1913	178.659	2.84773	76.7799	15.3248	1021.33		2000	14.6856	307.277	25.9874	347.823	15.4472	174.186	2.79182	74.957	14.728	904.243		2000	14.4436	331.908	25.9207	384.307	15.6202	193.727	2.41609	77.3029	14.6002	987.245		2000	14.4671
2001	15.4968	344.709	26.1333	390.617	16.1696	219.781	3.66179	110.005	15.3654	1065.11		2001	16.1903	354.302	26.6007	392.359	16.193	216.719	3.8914	109.087	15.7189	1072.47		2001	14.3227	284.504	25.682	349.537	15.641	190.133	3.16298	87.2821	14.7022	911.456		2001	14.2711	324.137	25.6468	370.421	16.0384	215.448	3.16125	102.611	14.7794	1012.62		2001	14.1513
2002	15.1768	271.083	26.6583	431.002	15.5658	229.913	2.07654	92.8165	14.8694	1024.81		2002	15.813	275.325	27.4573	414.842	15.9903	231.079	2.24474	87.0751	15.3763	1008.32		2002	14.3685	231.639	25.7876	360.376	15.0612	197.365	1.98118	84.1875	14.2996	873.568		2002	14.2305	264.795	25.7299	403.793	15.284	222.725	1.65588	83.946	14.2251	975.259		2002	14.2324
2003	14.0664	262.079	24.9581	330.836	15.7092	194.2	3.24209	110.531	14.494	897.645		2003	14.7488	267.312	25.8362	334.216	15.7863	180.811	3.28402	106.817	14.9138	889.156		2003	13.325	237.996	24.3639	287.517	15.4949	174.313	2.77174	102.12	13.9889	801.946		2003	13.0094	255.246	24.3704	331.489	15.9074	196.183	2.70741	99.4672	13.9986	882.384		2003	13.036
2004	15.4863	320.574	26.1398	389.185	16.3164	212.431	1.47488	94.1446	14.8543	1016.33		2004	16.4025	345.075	26.5476	386.286	16.4426	210.575	1.52565	87.676	15.2296	1029.61		2004	14.3477	276.156	25.4673	319.782	15.606	195.989	1.25315	89.8497	14.1685	881.776		2004	14.2336	308.432	25.5794	372.779	16.5128	217.448	1.33656	95.01	14.4156	993.669		2004	13.8283
2005	15.0396	324.644	26.3678	382.619	16.3716	190.771	1.72972	97.8658	14.8772	995.899		2005	15.7001	342.797	27.0327	404.158	16.3391	189.22	1.91409	94.4918	15.2465	1030.67		2005	14.0299	292.161	25.8905	352.087	15.9766	182.253	1.62688	97.0687	14.3809	923.57		2005	13.7556	319.139	25.8632	365.342	16.3595	195.52	1.32661	92.6836	14.3262	972.684		2005	13.8177
2006	15.2275	315.486	26.8122	371.511	17.4876	208.406	3.66006	92.3653	15.7969	987.768		2006	16.0491	333.725	27.301	383.1	17.5056	206.738	3.76498	99.2479	16.1552	1022.81		2006	14.3962	289.269	26.5876	340.136	16.9981	192.795	3.60123	95.9852	15.3958	918.185		2006	13.7881	304.541	25.9048	363.777	17.4692	218.173	3.26709	97.0556	15.1073	983.547		2006	14.0213
2007	16.1365	311.056	25.691	329.943	16.1803	186.03	1.76279	88.1337	14.9426	915.163		2007	16.611	333.782	26.1119	343.606	16.0522	190.43	1.73237	90.2516	15.1269	958.069		2007	15.3568	297.589	25.5473	333.128	16.0146	187.046	1.97942	94.9386	14.7245	912.702		2007	14.9392	321.764	25.2186	353.378	16.3168	198.801	1.4722	94.1815	14.4867	968.124		2007	14.8681
2008	15.7431	297.964	25.3311	331.203	16.4028	185.344	3.04251	98.4256	15.1299	912.937		2008	16.361	321.343	25.5812	326.585	16.1915	185.949	3.37074	109.55	15.3761	943.426		2008	15.1743	289.64	25.123	303.746	16.7006	185.884	3.37231	105.937	15.0926	885.208		2008	14.004	282.105	24.5062	326.472	15.8035	195.599	2.07208	100.24	14.0964	904.417		2008	14.5428
2009	15.3488	303.661	26.1307	364.37	15.4513	189.83	2.23783	92.8527	14.7922	950.714		2009	15.6987	324.135	26.6002	390.718	15.3865	192.392	2.575	101.783	15.0651	1009.03		2009	14.8274	298.478	25.7802	334.588	15.5839	192.737	2.44086	99.6937	14.6581	925.497		2009	13.842	294.599	25.3623	377.325	14.8367	199.784	0.489324	89.9346	13.6326	961.642		2009	14.3908
2010	13.2619	281.381	26.8482	401.676	16.3727	203.549	0.834409	103.85	14.3293	990.456		2010	13.8117	307.464	27.3304	410.689	16.5776	219.266	1.75906	118.622	14.8697	1056.04		2010	12.7216	272.322	26.4489	383.49	16.238	206.634	1.58556	112.788	14.2485	975.234		2010	11.6372	263.007	25.38	364.641	15.3835	199.615	-0.0577573	107.171	13.0857	934.433		2010	12.3488
2011	14.1998	308.962	25.3229	328.764	15.1323	165.461	0.586598	85.3225	13.8104	888.51		2011	15.6176	352.624	26.4956	376.055	15.9405	184.328	1.49343	90.1458	14.8868	1003.15		2011	14.5378	323.282	25.6733	342.732	16.4795	194.566	1.58018	98.4007	14.5677	958.98		2011	13.2895	324.609	24.6428	341.615	15.5292	183.629	0.0949693	89.1028	13.3891	938.955		2011	14.1255
2012	14.9101	287.477	26.1511	372.835	14.2997	184.871	0.84424	81.85	14.0513	927.034		2012	16.0108	321.77	27.1993	423.135	15.5314	212.068	1.36248	86.4278	15.026	1043.4		2012	15.1837	310.984	26.5751	378.109	15.3872	202.586	1.78529	91.518	14.7328	983.197		2012	13.6739	286.562	25.7236	378.617	15.0028	202.34	0.510369	74.4961	13.7277	942.016		2012	14.2107
2013	14.0415	299.075	26.8766	388.793	14.9337	182.839	1.87811	86.0104	14.4325	956.717		2013	15.5441	337.391	28.4418	456.593	16.2735	215.854	2.97454	97.6135	15.8085	1107.45		2013	14.351	317.7	27.4543	410.605	16.2111	208.488	2.72139	94.2168	15.1844	1031.01		2013	12.9357	298.047	26.4235	396.231	15.4725	203.117	1.70902	88.2313	14.1352	985.626		2013	13.4041
2014	15.772	302.248	25.0115	335.102	15.237	163.376	2.28237	97.529	14.5757	898.255		2014	17.3228	348.091	26.1117	391.078	16.1267	187.153	3.23637	111.222	15.6994	1037.54		2014	15.9948	307.903	25.0725	331.972	16.2309	178.3	3.12561	101.728	15.1059	919.903		2014	15.308	314.728	24.8856	357.708	15.7782	181.798	2.21175	99.1548	14.5459	953.39		2014	15.4327
2015	14.3084	265.309	25.2983	358.875	15.199	182.871	1.97235	92.1204	14.1945	899.175		2015	15.4978	294.658	26.1646	392.116	15.7248	188.307	2.80733	100.874	15.0486	975.955		2015	14.3751	272.977	25.3893	353.474	16.1703	186.666	2.82043	97.4111	14.6888	910.529		2015	13.7451	279.782	25.3532	375.514	15.6998	192.481	1.81052	93.0469	14.1522	940.824		2015	13.8513
2016	15.5148	296.534	26.3118	387.085	15.8492	180.829	3.54274	99.7394	15.3046	964.187		2016	16.5319	317.038	27.244	408.882	16.6101	190.159	4.2111	102.257	16.1493	1018.34		2016	15.3684	296.806	26.3593	386.788	16.3627	178.936	4.18967	98.7942	15.57	961.323		2016	14.5691	299.323	25.9571	401.716	16.1659	189.341	3.30065	96.2908	14.9982	986.671		2016	14.7945
2017	16.1578	338.946	26.8934	399.104	15.6067	189.166	1.76294	102.153	15.1052	1029.37		2017	17.0406	352.377	27.8252	438.128	16.1195	198.538	2.51429	105.919	15.8749	1094.96		2017	15.8707	316.531	26.9112	380.033	16.0544	188.3	2.1851	99.3138	15.2554	984.178		2017	15.1082	330.493	26.6433	409.642	15.7893	209.332	1.5265	105.05	14.7668	1054.52		2017	15.232
2018	16.1487	303.311	27.3581	423.972	15.5597	194.955	1.91386	83.4832	15.2451	1005.72		2018	17.0618	315.194	28.2827	455.617	16.3071	206.555	2.43571	84.0677	16.0218	1061.43		2018	15.6472	277.585	27.1761	390.249	16.2965	192.949	2.46045	80.3665	15.3951	941.15		2018	14.5591	296.927	26.9679	431.627	15.9002	205.313	1.64201	83.1289	14.7673	1017		2018	15.3184
2019	15.5708	299.043	26.6773	370.157	16.3372	202.957	4.18283	90.1295	15.692	962.287		2019	16.3791	309.826	27.7278	400.692	17.3361	206.385	4.78137	92.008	16.5561	1008.91		2019	15.155	279.373	26.4234	372.536	16.9077	209.129	4.77857	95.2284	15.8162	956.267		2019	14.6843	300.849	25.8948	357.533	16.6325	214.376	3.88379	92.0058	15.2739	964.764		2019	14.9751
Jianghuai
Xuyu	spring(Tmean)	spring(ETo)	summer(Tmean)	summer(Tmean)	autumn(Tmean)	autumn(Tmean)	winter(Tmean)	winter(Tmean)	annual(Tmean)	annual(Tmean)		Funing	spring(Tmean)	spring(ETo)	summer(Tmean)	summer(Tmean)	autumn(Tmean)	autumn(Tmean)	winter(Tmean)	winter(Tmean)	annual(Tmean)	annual(Tmean)		Sheyang	spring(Tmean)	spring(ETo)	summer(Tmean)	summer(Tmean)	autumn(Tmean)	autumn(Tmean)	winter(Tmean)	winter(Tmean)	annual(Tmean)	annual(Tmean)		Dafeng	spring(Tmean)	spring(ETo)	summer(Tmean)	summer(Tmean)	autumn(Tmean)	autumn(Tmean)	winter(Tmean)	winter(Tmean)	annual(Tmean)	annual(Tmean)		Gaoyou	spring(Tmean)
1960	13.7995	268.509	26.4801	421.497	15.8499	205.864	1.53952	112.194	14.4172	1008.07		1960	13.1404	263.641	25.9607	390.311	16.1151	201.567	1.69969	104.356	14.229	959.876		1960	12.8924	255.338	25.6581	395.212	16.2281	200.086	1.84167	102.027	14.1551	952.663		1960	12.9844	242.849	25.8201	387.527	16.339	199.886	2.1139	100.129	14.3143	930.391		1960	13.7797
1961	14.8536	321.592	27.7154	410.453	16.5437	198.774	1.76263	124.44	15.2188	1055.26		1961	13.6882	295.966	27.0971	416.749	16.8641	200.778	1.89017	104.712	14.8849	1018.2		1961	13.0348	279.688	26.6257	409.478	17.0852	196.52	2.01659	102.678	14.6906	988.364		1961	13.3442	281.875	26.7445	421.984	17.1968	194.043	2.31966	105.885	14.9013	1003.79		1961	14.4115
1962	13.9993	339.236	26.405	384.353	15.3443	197.257	0.979685	127.603	14.1821	1048.45		1962	12.8698	322.642	25.8357	365.023	15.7508	196.532	0.799424	119.027	13.8139	1003.22		1962	12.1561	299.885	25.4787	369.505	15.9373	197.698	0.782412	107.848	13.5886	974.936		1962	12.1429	289.864	25.8354	378.094	16.4013	201.865	1.33022	107.707	13.9275	977.53		1962	13.3535
1963	13.1718	224.388	25.9751	376.123	16.0308	217.329	0.240707	82.1582	13.8546	899.998		1963	12.2429	219.196	25.4034	360.172	16.0167	213.853	1.26521	81.255	13.7321	874.476		1963	11.7404	214.57	24.8891	372.141	15.8224	213.284	1.87323	89.8794	13.5813	889.874		1963	12.1118	210.388	25.15	369.604	15.9118	205.954	2.17922	86.5058	13.8382	872.451		1963	13.3969
1964	14.4606	255.92	27.2405	460.798	15.8652	202.187	2.70177	110.096	15.067	1029		1964	13.2664	245.755	26.5162	421.91	16.4062	202.156	2.82596	105.308	14.7537	975.129		1964	12.577	237.052	26.1923	444.439	16.4353	198.65	2.63122	100.544	14.459	980.686		1964	13.1945	237.468	26.2835	435.161	16.5635	195.795	2.94578	96.5914	14.7468	965.015		1964	14.2064
1965	13.6552	335.28	25.7533	397.553	16.397	219.61	2.44159	123.092	14.5618	1075.54		1965	12.5423	296.859	25.1499	362.402	16.4165	218.171	2.35365	110.385	14.1156	987.817		1965	11.922	293.039	24.6752	376.49	16.2304	217.483	2.32389	107.231	13.7879	994.243		1965	11.9378	269.875	24.8704	351.082	16.4691	204.653	2.7578	104.324	14.0088	929.934		1965	12.9951
1966	14.0278	290.223	27.3616	474.317	15.3264	250.907	0.525576	94.7376	14.3103	1110.18		1966	13.0568	266.13	26.617	419.458	15.3196	221.829	0.763825	92.462	13.9393	999.878		1966	12.5338	263.764	26.2238	441.752	15.1185	211.349	1.03038	89.2757	13.7266	1006.14		1966	12.9009	244.705	26.3235	437.31	15.3668	221.972	1.42988	95.1999	14.0053	999.187		1966	13.7508
1967	14.0212	272.379	27.8605	462.992	15.1894	225.271	-0.930837	112.803	14.0351	1073.44		1967	13.1602	245.953	27.0957	427.351	15.6198	216.951	-1.15227	102.542	13.6809	992.797		1967	12.7085	245.967	26.7003	435.138	15.7583	213.944	-0.956528	93.497	13.5526	988.546		1967	12.7978	230.922	26.8223	437.051	15.9365	213.74	-0.583333	99.8854	13.7433	981.598		1967	13.7206
1968	14.7412	342.495	25.9294	432.454	15.4858	204.946	0.325115	71.0167	14.1204	1050.91		1968	13.3371	307.368	25.1902	407.997	15.661	206.769	1.32427	81.2819	13.8782	1003.42		1968	12.7447	292.582	24.7443	400.64	15.5457	191.681	1.91471	83.0083	13.7374	967.911		1968	12.9019	279.163	24.9065	397.314	15.8944	200.636	2.48264	84.6753	14.0464	961.788		1968	25.6637
1969	13.4974	273.545	25.8613	413.11	15.1552	217.606	1.79301	123.367	14.0767	1027.63		1969	12.2901	261.673	25.0199	391.59	15.2649	218.329	1.21582	106.635	13.4477	978.226		1969	11.6587	246.523	24.6832	386.728	15.3143	208	1.09274	105.415	13.1873	946.666		1969	12.0844	236.606	24.7918	373.363	15.5293	209.076	1.55872	109.424	13.4911	928.469		1969	25.6281
1970	13.1924	265.18	25.9232	392.785	16.009	189.715	2.06778	100.164	14.2981	947.844		1970	12.0862	255.146	24.8835	369.861	15.5919	182.253	1.37684	92.3024	13.4846	899.562		1970	11.5788	257.041	24.5267	355.81	15.7294	181.241	1.59919	92.5259	13.3585	886.619		1970	11.7014	240.23	24.7764	352.169	16.1559	183.975	2.00972	94.0234	13.6609	870.398		1970	25.662
1971	13.9505	313.224	27.0563	406.139	15.7453	208.52	1.38698	89.7064	14.5347	1017.59		1971	12.6588	293.463	26.3887	391.752	15.4142	200.949	1.13295	90.5139	13.8987	976.677		1971	12.3027	290.099	26.1704	391.844	15.4752	201.93	1.54639	91.1154	13.8737	974.988		1971	12.5248	271.919	26.4777	382.514	15.4476	199.998	1.77784	91.5086	14.057	945.94		1971	27.1073
1972	13.6232	269.839	25.5476	372.938	15.5525	206.652	3.32888	89.9643	14.513	939.393		1972	12.2422	256.562	24.6671	362.08	15.2527	201.592	2.87005	85.9086	13.758	906.143		1972	11.7167	247.831	24.2329	345.915	15.0967	200.106	3.122	88.8745	13.5421	882.726		1972	12.0061	233.598	24.4966	351.547	15.3047	198.528	3.45234	85.6873	13.8149	869.36		1972	25.2923
1973	14.549	260.129	26.4809	411.234	15.2946	202.41	1.39435	101.525	14.4297	975.299		1973	13.5116	244.729	26.1778	399.788	15.1222	198.716	0.945968	98.3114	13.9394	941.544		1973	13.1433	246.713	25.6473	391.633	14.8799	199.421	1.08913	98.7884	13.6899	936.556		1973	13.5964	240.347	25.8125	388.267	15.0798	194.701	1.26048	97.91	13.9373	921.226		1973	26.3909
1974	14.5078	307.607	25.2491	388.353	16.2165	205.822	2.62911	89.9545	14.6507	991.737		1974	13.0913	278.108	24.8056	354.434	15.7986	199.411	2.19044	87.5147	13.9715	919.467		1974	12.6986	282.604	24.6165	365.401	15.9749	208.661	2.61367	88.7397	13.9759	945.406		1974	13.0616	272.723	24.6171	358.332	16.0425	203.026	2.96344	86.1291	14.1712	920.21		1974	25.2047
1975	13.9878	276.767	26.1404	377.828	16.9465	192.796	2.43821	104.08	14.8782	951.471		1975	13.0313	266.905	25.5699	346.51	16.7842	191.283	1.67961	104.833	14.2663	909.53		1975	12.4727	263.762	25.4421	368.36	17.2371	205.151	1.97588	100.756	14.282	938.029		1975	12.655	250.009	25.5409	366.833	17.307	193.702	2.40073	97.8323	14.4759	908.377		1975	26.0948
1976	13.5128	267.962	25.5956	397.121	14.7723	213.418	1.30753	111.238	13.797	989.74		1976	12.2164	256.466	24.5086	348.119	14.3293	205.955	0.836828	111.018	12.9728	921.558		1976	11.8012	246.904	24.448	364.827	14.403	206.471	1.03437	99.9732	12.9217	918.175		1976	12.0946	242.41	24.8545	375.809	14.4514	210.819	1.38218	105.262	13.1957	934.299		1976	25.5189
1977	14.0742	257.45	25.8702	389.972	16.6222	213.992	3.397	108.339	14.9909	969.753		1977	12.9901	244.326	25.3822	373.952	16.1367	209.615	2.67976	114.009	14.2972	941.901		1977	12.5549	234.092	25.3566	383.925	16.2901	215.481	2.78717	106.967	14.2472	940.464		1977	12.8158	231.155	25.1127	376.761	16.3816	208.409	3.11866	105.665	14.3572	921.991		1977	25.6567
1978	14.7825	322.848	27.7465	478.135	16.0757	212.883	3.74048	113.524	15.5863	1127.39		1978	13.6423	316.379	27.2146	443.626	15.7813	206.53	3.1394	105.892	14.9444	1072.43		1978	13.198	301.432	27.1151	447.647	15.8703	210.188	3.23399	105.269	14.8543	1064.54		1978	13.0257	286.527	27.3255	481.239	16.0412	215.676	3.66206	110.187	15.0136	1093.63		1978	27.6408
1979	13.7468	295.765	26.4299	409.13	15.5326	228.292	2.35008	89.734	14.5148	1022.92		1979	12.7333	279.587	25.6648	386.065	15.1062	218.424	1.65323	89.2494	13.7894	973.326		1979	12.3883	276.226	25.4363	379.649	15.0126	220.814	1.92104	89.7605	13.6895	966.45		1979	12.6152	279.964	25.5202	399.191	15.2987	224.21	2.41356	90.9332	13.9619	994.299		1979	26.2318
1980	13.1503	282.279	24.7741	321.391	16.1094	204.762	1.5414	104.647	13.8938	913.079		1980	12.0644	276.565	24.2154	319.809	15.6975	204.061	0.852035	103.273	13.2073	903.708		1980	11.6466	261.016	24.0145	305.369	15.5694	200.655	0.943356	99.7736	13.0435	866.814		1980	11.7528	259.873	24.0338	310.119	15.5636	195.822	1.05261	100.33	13.1007	866.145		1980	24.5952
1981	14.9129	310.818	26.2367	406.259	14.3856	192.928	2.21237	98.1066	14.4369	1008.11		1981	14.0718	307.61	25.6321	401.546	14.1709	189.691	1.67081	90.1426	13.8864	988.99		1981	13.5239	297.151	25.4772	397.491	14.3099	194.082	1.81709	94.3276	13.782	983.053		1981	13.3598	279.729	25.5663	405.093	14.3741	189.354	1.99124	95.3062	13.8229	969.482		1981	26.1556
1982	14.6578	300.881	25.3263	367.563	16.5151	198.609	2.39182	109.59	14.7227	976.644		1982	13.5269	283.782	24.7752	369.438	15.9894	186.71	1.71697	100.057	14.0021	939.986		1982	13.0929	274.945	24.5888	359.616	16.1774	192.489	1.76037	99.5989	13.9049	926.649		1982	13.0776	263.449	24.593	367.274	16.1307	192.274	2.04889	99.0619	13.9626	922.058		1982	25.2275
1983	14.3508	286.441	25.6931	405.018	16.5136	210.112	1.23844	99.1041	14.449	1000.68		1983	13.3567	257.089	25.2121	391.852	16.1064	198.088	0.547005	91.7274	13.8056	938.757		1983	12.8127	248.508	24.8615	384.841	16.1925	207.75	0.501459	100.261	13.592	941.36		1983	12.9784	239.605	24.6989	370.841	16.1018	203.658	0.747542	96.0567	13.6317	910.16		1983	25.5628
1984	13.4793	293.718	26.1208	396.372	16.0942	193.948	1.7318	89.1404	14.3565	973.178		1984	12.5373	274.592	25.1783	353.407	15.9203	184.519	1.33207	88.3701	13.742	900.889		1984	12.0104	271.896	24.9976	362.348	16.081	196.05	1.59727	89.0076	13.6716	919.302		1984	11.8759	247.269	24.9936	363.621	16.0959	190.964	2.01014	90.3488	13.7439	892.203		1984	25.926
1985	13.5824	269.61	26.0423	400.693	15.8584	177.146	1.57834	102.606	14.2654	950.056		1985	12.5906	258.046	25.466	374.636	15.6764	175.548	0.937596	98.4461	13.6677	906.676		1985	12.1559	249.938	25.2055	373.139	15.8496	182.016	1.00058	94.2727	13.5529	899.366		1985	12.1998	238.263	25.0601	374.863	16.1076	184.035	1.30745	95.8924	13.6687	893.054		1985	25.9159
1986	14.4581	301.575	25.4009	356.302	15.2844	200.851	3.56263	102.204	14.6765	960.932		1986	13.2966	292.606	24.7578	362.892	14.8801	209.454	2.8563	105.821	13.9477	970.774		1986	12.5021	278.311	24.4764	343.74	14.9691	205.894	2.78975	101.892	13.6843	929.836		1986	12.4982	263.459	24.5648	354.247	14.9226	199.577	3.21121	102.044	13.7992	919.327		1986	25.4778
1987	13.3759	268.919	25.1634	368.865	16.5131	212.842	2.27995	101.263	14.3331	951.89		1987	12.2331	268.752	24.7244	359.61	16.186	210.712	1.84551	104.18	13.7472	943.255		1987	11.4651	247.877	24.4288	339.357	16.2385	205.892	1.79455	96.7361	13.4817	889.862		1987	11.5821	235.552	24.4139	329.442	16.396	200.36	2.14735	100.726	13.6348	866.08		1987	25.2476
1988	13.5057	275.769	26.1903	401.584	15.813	213.954	3.26018	95.2675	14.6923	986.574		1988	12.7558	286.124	25.4352	396.772	15.4913	219.541	2.8255	92.6297	14.1269	995.067		1988	12.136	261.542	25.2048	384.806	15.503	221.11	2.877	93.9836	13.9302	961.442		1988	12.1762	247.588	25.1623	383.99	15.3797	220.845	3.20791	96.5486	13.9815	948.972		1988	26.2412
1989	14.2097	269.615	25.0251	351.977	15.867	217.084	2.89754	80.8155	14.4998	919.491		1989	13.4468	264.507	24.6195	365.263	15.7195	211.457	2.68664	82.1636	14.1181	923.39		1989	12.7457	251.741	24.4145	359.794	15.6851	208.435	2.8124	85.5083	13.9144	905.478		1989	12.753	243.535	24.2771	346.526	15.6883	202.853	3.12853	84.8901	13.9617	877.804		1989	25.09
1990	14.4005	264.209	27.1913	413.357	16.7733	198.723	3.13257	93.9748	15.3744	970.264		1990	13.6004	265.495	26.3614	397.326	16.7103	200.484	2.7371	99.8936	14.8523	963.199		1990	12.953	250.622	26.176	378.765	16.8256	206.347	2.75783	103.348	14.6781	939.083		1990	13.2082	240.999	26.3594	401.567	16.7008	198.929	2.91118	99.507	14.7949	941.002		1990	27.2324
1991	12.7768	224.969	25.5715	339.33	15.9868	216.107	2.75614	90.8503	14.2728	871.256		1991	12.3139	240.436	25.1461	363.517	15.8222	221.772	2.61751	95.5561	13.9749	921.28		1991	11.7615	229.512	24.7305	343.577	15.6879	223.281	2.68548	99.2035	13.7163	895.573		1991	11.8714	214.72	24.7475	351.735	15.5885	218.012	2.96409	101.87	13.7929	886.336		1991	25.6778
1992	14.3231	283.701	25.5763	393.335	15.091	190.517	2.86417	88.344	14.4636	955.897		1992	13.4102	284.488	25.312	403.347	15.0751	200.03	3.02081	94.7305	14.2045	982.595		1992	12.7547	273.609	24.8456	399.595	14.9576	206.358	2.93518	96.5276	13.8733	976.091		1992	12.6897	260.06	24.5863	381.283	14.965	202.666	3.18214	99.9922	13.8558	944.002		1992	25.8324
1993	13.8842	265.222	24.9736	325.309	16.0629	189.787	2.91671	106.361	14.4594	886.678		1993	13.3148	277.612	24.4712	329.49	16.45	210.193	2.57742	111.356	14.2034	928.65		1993	12.3949	261.674	24.0193	317.313	16.3186	209.313	2.50392	103.727	13.8092	892.027		1993	12.2569	242.471	24.1246	328.955	16.2867	206.727	2.65161	103.734	13.83	881.887		1993	25.3507
1994	15.1891	291.785	27.3124	425.827	16.9337	215.211	3.77039	104.038	15.8014	1036.86		1994	14.2814	286.808	27.4052	446.145	16.9982	226.291	3.36475	104.484	15.5124	1063.73		1994	13.3379	269.058	27.0653	445.714	16.824	225.823	3.32911	104.42	15.1391	1045.02		1994	13.5753	267	26.7299	436.463	16.6855	219.858	3.47147	104.718	15.1155	1028.04		1994	27.7537
1995	14.2705	283.229	26.0403	369.564	16.4728	221.042	2.37807	109.365	14.7904	983.2		1995	13.391	287.806	26.0244	391.373	16.0478	223.817	1.85365	110.522	14.3292	1013.52		1995	12.646	275.23	25.5832	386.717	15.773	212.702	1.73748	105.006	13.9349	979.656		1995	12.648	262.578	25.4781	381.987	15.5841	211.703	1.95626	107.866	13.9166	964.133		1995	26.4808
1996	13.6446	276.451	25.7872	343.694	16.1786	188.313	3.27861	107.136	14.7222	915.594		1996	13.0699	295.09	25.8567	377.844	16.0594	190.586	2.60622	107.933	14.398	971.453		1996	12.331	276.288	25.4253	373.84	16.264	195.974	2.44482	98.4862	14.1163	944.589		1996	12.2133	263.514	25.3615	373.283	16.3284	197.633	2.69182	101.503	14.1488	935.934		1996	26.0849
1997	15.6022	284.503	26.2834	373.768	16.5071	222.618	3.70027	87.1044	15.5232	967.994		1997	14.4568	285.989	26.6178	437.974	16.5365	232.88	3.49654	87.3036	15.2769	1044.15		1997	13.7354	269.898	25.9945	418.263	16.3622	242.947	3.64409	95.9821	14.934	1027.09		1997	13.8061	266.144	25.5524	391.166	16.0009	223.57	3.88948	91.3669	14.8122	972.246		1997	26.5678
1998	14.8391	240.681	26.2564	355.436	18.2697	230.829	4.98967	107.368	16.0887	934.314		1998	13.5521	217.039	25.401	318.549	17.4684	223.058	4.02542	107.842	15.1117	866.488		1998	13.523	229.663	25.4711	341.492	17.9541	245.866	4.37945	116.386	15.3319	933.407		1998	13.7082	218.58	25.5051	351.792	17.5208	225.237	4.33418	104.248	15.2671	899.857		1998	26.8043
1999	14.6346	258.759	24.9378	330.006	16.6831	179.598	2.64992	93.1779	14.7264	861.541		1999	13.432	255.634	24.3429	346.393	16.3859	190.419	2.10434	97.9383	14.0663	890.385		1999	13.4577	265.663	24.2841	338.154	16.8703	203.823	2.54021	104.04	14.2881	911.68		1999	13.2982	243.155	23.9572	330.874	16.7491	190.518	2.56079	97.6981	14.1413	862.244		1999	24.9583
2000	15.8375	318.627	26.412	359.396	16.158	177.618	4.0803	78.5477	15.622	934.189		2000	14.4058	324.602	25.8389	366.643	15.9873	186.373	3.58529	85.2899	14.9543	962.907		2000	14.2798	327.389	26.0015	387.644	16.7573	214.815	3.94727	90.5655	15.2465	1020.41		2000	14.0171	299.35	25.7241	376.224	16.4762	187.654	4.14793	89.5027	15.0913	952.731		2000	26.9314
2001	15.4707	307.271	26.1113	368.341	16.6029	221.557	4.66217	104.494	15.7118	1001.66		2001	14.0835	293.978	25.8799	341.874	16.1885	197.242	3.84643	101.721	14.9996	934.816		2001	13.7623	293.365	25.9301	359.128	16.9844	230.087	4.2139	104.796	15.2227	987.376		2001	13.5875	278.951	25.7085	368.726	16.5238	222.155	4.1578	105.844	14.9944	975.676		2001	26.7206
2002	15.243	240.717	26.5522	406.807	16.4286	225.375	2.96567	83.7002	15.2973	956.599		2002	14.1877	242.663	25.6339	385.264	15.5185	211.043	2.54946	83.7394	14.4724	922.71		2002	14.2614	231.293	25.7987	388.867	16.2366	226.243	2.99482	90.5721	14.8229	936.975		2002	14.1867	229.639	25.7114	392.005	16.0769	217.714	3.30457	96.1731	14.8199	935.531		2002	27.0399
2003	14.1866	245.719	25.8438	339.723	16.5361	191.648	4.10522	110.698	15.1679	887.788		2003	13.0235	233.899	24.7393	307.743	16.2369	188.578	3.18333	112.366	14.2958	842.587		2003	12.92	237.595	24.7328	317.384	16.9086	207.513	3.3884	113.304	14.4874	875.797		2003	12.9758	234.725	24.9041	325.261	16.993	209.963	3.46705	115.497	14.585	885.446		2003	26.2059
2004	15.3186	296.848	26.4888	376.315	16.998	213.563	2.25964	88.4936	15.2662	975.219		2004	13.9156	295.495	26.0785	371.484	16.2922	214.641	1.98568	94.4593	14.568	976.079		2004	13.647	287.716	26.2562	372.133	17.1242	222.022	2.74316	95.2422	14.9426	977.113		2004	13.5091	289.141	26.0585	419.696	16.5311	224.405	2.79347	97.9973	14.7231	1031.24		2004	27.2059
2005	15.2387	303.78	26.5067	351.087	17.4652	189.581	2.57181	92.2079	15.4456	936.656		2005	13.9572	319.738	26.385	386.058	16.7735	197.577	2.2179	98.925	14.8334	1002.3		2005	13.8525	311.408	26.4286	381.495	17.1832	202.602	2.35323	102.687	14.9544	998.192		2005	13.7172	309.994	26.4081	396.397	17.1468	195.865	2.64293	96.2874	14.9787	998.544		2005	27.1884
2006	15.5907	293.36	27.2651	352.628	17.7896	195.52	4.71002	106.222	16.3388	947.73		2006	14.0284	287.65	26.5767	366.539	17.3783	208.933	3.9553	103.227	15.4847	966.349		2006	13.6513	288.257	26.5133	375.651	17.7423	213.087	4.30826	109.168	15.5538	986.163		2006	13.7925	275.313	26.5746	398.067	17.4295	204.445	4.4232	106.308	15.5549	984.132		2006	27.615
2007	16.2525	304.414	26.2877	326.587	16.9075	185.355	2.59712	91.6375	15.5112	907.993		2007	14.942	296.897	25.6631	347.794	16.3533	189.782	2.5169	97.4917	14.8688	931.965		2007	14.563	300.305	25.6519	353.065	17.0236	211.059	2.84666	104.805	15.0213	969.233		2007	14.6219	287.762	25.8137	366.67	16.8281	205.465	2.91286	96.6757	15.0441	956.572		2007	26.7102
2008	16.0707	301.722	25.7597	311.08	17.3538	187.511	4.07258	107.231	15.8142	907.544		2008	14.369	285.334	25.211	319.734	16.7016	185.703	3.46632	105.752	14.937	896.523		2008	14.0306	287.801	25.2594	358.434	17.2475	217.469	3.60764	114.652	15.0363	978.356		2008	14.009	276.831	25.2995	344.182	17.0415	198.236	3.88099	102.41	15.0577	921.658		2008	26.2374
2009	15.6199	297.748	26.4976	350.713	16.3139	202.747	3.42823	101.093	15.4649	952.302		2009	14.2518	294.453	25.6906	346.34	15.8884	195.913	2.5828	96.324	14.6034	933.03		2009	13.9701	311.458	25.7429	378.442	16.5712	224.63	2.82412	102.377	14.7771	1016.91		2009	13.8969	288.283	25.5508	370.883	16.3596	208.01	3.0571	88.8284	14.7161	956.005		2009	26.9561
2010	13.3886	277.333	26.9744	381.8	16.9334	199.855	2.53345	115.785	14.9575	974.773		2010	12.276	255.598	26.2313	367.729	16.254	195.519	1.58134	110.256	14.0857	929.102		2010	12.0444	269.638	26.1767	402.557	16.7827	223.488	1.75303	118.44	14.1892	1014.12		2010	12.1082	248.404	26.0834	402.011	16.3835	213.002	1.78418	108.009	14.0899	971.426		2010	27.636
2011	15.5472	344.977	25.9772	335.559	17.2682	194.018	2.4707	100.604	15.3158	975.158		2011	13.9135	319.3	25.3543	320.841	16.7316	186.574	1.87665	94.4724	14.469	921.188		2011	13.4822	334.373	25.2395	350.701	17.3702	219.828	2.22903	103.186	14.5802	1008.09		2011	13.2751	314.658	25.0975	336.856	17.2321	197.051	2.37654	92.0161	14.4953	940.581		2011	26.2433
2012	15.9075	304.506	26.9363	393.978	16.034	218.257	2.83345	97.0704	15.4278	1013.81		2012	14.4385	277.671	26.2372	363.032	15.5281	200.964	2.2525	89.262	14.6141	930.929		2012	14.0788	291.593	26.1408	386.303	16.0895	227.703	2.54512	88.7403	14.7136	994.34		2012	14.24	276.658	26.1309	394.567	15.7282	214.08	2.75722	90.6663	14.7141	975.971		2012	27.4003
2013	15.5404	326.404	28.0038	437.326	17.0494	220.313	3.95323	101.711	16.1367	1085.75		2013	13.7654	307.916	27.4248	410.255	16.5507	205.502	3.02984	97.1925	15.1927	1020.87		2013	13.4737	287.032	27.5034	429.732	17.1485	224.137	3.09455	95.8397	15.305	1036.74		2013	13.505	281.06	27.1365	432.274	16.6182	203.175	3.30849	92.9299	15.1421	1009.44		2013	28.4657
2014	16.6133	308.126	25.2781	311.723	17.1954	186.792	4.31663	107.797	15.8509	914.437		2014	15.4804	298.702	24.7105	302.505	16.68	180.537	3.36275	106.163	15.0584	887.907		2014	14.539	291.143	24.2534	318.077	16.7347	192.447	2.97773	102.567	14.6262	904.234		2014	14.9399	290.276	24.3868	327.237	17.1053	200.709	3.48187	102.366	14.9785	920.587		2014	25.6504
2015	15.2629	270.193	25.6383	340.512	17.0478	199.944	4.15499	102.23	15.526	912.879		2015	13.8663	264.648	25.2684	351.847	16.6099	192.585	3.35261	102.583	14.7743	911.662		2015	13.0186	254.37	24.8023	354.111	16.7197	205.385	3.15565	99.0543	14.4241	912.92		2015	13.6295	260.751	24.8314	321.499	17.0157	196.846	3.48598	92.5988	14.7406	871.695		2015	26.1582
2016	16.0395	281.463	26.8648	383.131	17.0008	184.486	5.36532	103.772	16.3176	952.851		2016	14.7187	271.467	26.4869	377.394	16.9977	174.43	4.36505	95.7535	15.6421	919.045		2016	13.7468	255.067	26.0722	401.731	17.1692	187.585	4.35814	96.9906	15.3366	941.374		2016	14.3423	246.534	26.385	375.434	17.4039	180.552	4.67093	95.0427	15.7005	897.562		2016	27.6891
2017	16.8244	316.298	27.6051	397.265	16.7665	182.023	3.23833	98.684	16.1086	994.27		2017	15.5085	319.8	27.0484	383.806	16.2742	182.495	2.53214	99.9307	15.3408	986.032		2017	14.4437	302.865	26.6097	407.217	16.5263	204.285	2.34616	99.257	14.9815	1013.63		2017	15.0103	289.556	27.0455	394.557	16.7213	190.045	2.65476	93.1974	15.3579	967.355		2017	28.5356
2018	16.8843	284.171	27.8338	404.737	17.3532	196.289	3.37546	80.0512	16.3617	965.249		2018	15.1137	264.674	26.9906	395.024	16.615	192.357	3.26217	82.0953	15.4954	934.15		2018	14.0261	249.104	26.4449	384.188	16.4458	193.858	3.42815	81.089	15.0862	908.239		2018	14.9115	252.817	26.8594	397.058	16.9502	192.409	3.87776	83.251	15.6497	925.536		2018	28.4614
2019	15.9135	298.316	26.3712	392.707	17.0959	210.451	5.40511	92.8583	16.1964	994.332		2019	14.9609	284.395	26.1062	371.979	17.2999	205.79	5.22247	94.9729	15.8974	957.136		2019	13.8324	252.111	25.2841	331.54	17.0601	198.261	4.97335	91.0614	15.2875	872.974		2019	14.5624	256.562	25.6353	350.374	17.4603	202.529	5.45841	98.0162	15.7791	907.481		2019	27.3892
Sunan
Xuyu	spring(Tmean)	spring(ETo)	summer(Tmean)	summer(Tmean)	autumn(Tmean)	autumn(Tmean)	winter(Tmean)	winter(Tmean)	annual(Tmean)	annual(Tmean)		Liyang	spring(Tmean)	spring(ETo)	summer(Tmean)	summer(Tmean)	autumn(Tmean)	autumn(Tmean)	winter(Tmean)	winter(Tmean)	annual(Tmean)	annual(Tmean)		Wuxi	spring(Tmean)	spring(ETo)	summer(Tmean)	summer(Tmean)	autumn(Tmean)	autumn(Tmean)	winter(Tmean)	winter(Tmean)	annual(Tmean)	annual(Tmean)		Kunshan	spring(Tmean)	spring(ETo)	summer(Tmean)	summer(Tmean)	autumn(Tmean)	autumn(Tmean)	winter(Tmean)	winter(Tmean)	annual(Tmean)	annual(Tmean)		Dongshan	spring(Tmean)
1960	14.5227	255.973	26.9832	425.515	17.0624	210.064	3.45568	106.241	15.506	997.794		1960	14.5893	243.858	26.8582	415.146	17.321	205.709	3.69535	105.281	15.616	969.994		1960	14.5259	235.284	26.8821	391.785	17.743	204.927	3.94051	105.35	15.7729	937.347		1960	14.1274	221.092	26.3078	369.301	17.7012	198.94	3.78522	100.944	15.4804	890.277		1960	14.9842
1961	15.2752	297.781	28.1104	428.315	17.6678	194.291	3.8159	110.993	16.2173	1031.38		1961	14.9557	256.977	27.9627	424.555	17.9295	189.982	4.17696	110.161	16.2562	981.676		1961	14.8788	258.419	27.8788	409.924	18.5549	190.562	4.57316	117.329	16.4714	976.233		1961	14.3129	244.956	27.2846	417.899	18.5947	193.719	4.38959	114.759	16.1454	971.333		1961	15.121
1962	13.9357	276.558	26.8103	395.551	16.5949	199.614	3.06717	125.378	15.102	997.101		1962	13.668	256.714	26.8281	393.638	16.7764	188.954	3.52558	133.909	15.1995	973.216		1962	13.4748	245.763	26.8382	376.246	17.2819	192.765	3.68656	140.307	15.3204	955.082		1962	12.9026	244.141	26.3627	369.915	17.2857	194.463	3.31432	132.256	14.9663	940.775		1962	13.8563
1963	14.5531	243.498	26.3	398.701	16.9489	209.396	2.76797	92.5918	15.1425	944.187		1963	14.9562	238.37	26.6222	403.109	17.0776	197.123	3.27884	85.1112	15.4837	923.713		1963	14.6877	233.156	26.4901	395.941	17.275	196.863	3.7177	90.4139	15.5426	916.374		1963	14.4998	239.527	26.1894	404.458	17.369	202.648	3.99985	87.9107	15.5145	934.544		1963	15.2944
1964	15.309	261.994	27.4448	468.941	17.3749	215.032	4.48714	104.12	16.154	1050.09		1964	15.2741	244.287	27.5027	471.091	17.5146	208.063	4.76966	103.298	16.2653	1026.74		1964	14.9504	239.254	27.3989	466.407	17.8846	216.867	4.64747	100.538	16.2203	1023.07		1964	14.629	236.724	26.8271	455.806	17.9545	223.841	4.74236	98.637	16.0383	1015.01		1964	15.2736
1965	13.8573	291.103	25.9993	392.998	16.9648	204.933	4.047	105.37	15.2171	994.405		1965	13.7162	267.099	26.1946	395.131	17.2038	198.8	4.47865	106.389	15.3983	967.418		1965	13.2945	258.063	25.9662	371.177	17.3386	206.107	4.43621	108.534	15.2589	943.881		1965	12.9281	251.672	25.7305	377.063	17.5762	201.493	4.61502	103.621	15.2124	933.849		1965	13.7807
1966	14.6794	267.196	27.767	477.564	16.1535	222.372	2.74543	95.5808	15.3363	1062.71		1966	14.6002	245.778	27.422	471.741	16.1998	213.597	3.00038	95.9953	15.3056	1027.11		1966	14.3505	243.419	26.7974	437.312	16.5513	224.337	3.0091	98.7303	15.1771	1003.8		1966	14.1252	232.998	26.3739	418.68	16.8686	217.617	3.38141	96.119	15.1873	965.415		1966	14.778
1967	14.6399	256.442	28.2458	470.243	16.3943	219.074	1.02815	102.074	15.077	1047.83		1967	14.6028	236.689	28.1505	472.934	16.6312	212.514	1.45637	100.664	15.2102	1022.8		1967	14.0804	236.229	27.6462	462.289	16.9788	230.508	1.23322	110.799	14.9846	1039.82		1967	13.937	227.226	27.4616	454.977	17.4478	222.322	1.46283	106.547	15.0773	1011.07		1967	14.4899
1968	14.8814	296.356	26.3514	442.111	16.8187	220.712	3.02177	79.5434	15.2683	1038.72		1968	14.5676	263.3	26.2173	404.014	17.0784	212.349	3.5626	76.3292	15.3565	955.992		1968	14.05	268.594	25.868	410.887	17.1001	221.512	3.79739	82.5206	15.2039	983.513		1968	13.8171	247.989	25.8213	392.13	17.4591	208.32	4.46321	83.7277	15.3902	932.167		1968	14.4185
1969	14.3223	266.619	26.2289	418.081	16.4978	222.387	3.05749	111.249	15.0266	1018.34		1969	14.2972	245.952	26.0792	398.849	16.6971	213.209	3.38441	107.579	15.1145	965.589		1969	13.8029	246.461	25.9429	410.298	16.5588	213.384	3.27965	111.958	14.8961	982.101		1969	13.6339	232.341	25.8988	387.056	17.2498	215.92	3.69704	111.313	15.1199	946.63		1969	14.1975
1970	13.2672	247.384	26.2559	406.522	16.6538	188.765	3.06786	99.5509	14.8112	942.221		1970	13.0295	217.17	26.3029	392.313	16.9075	176.911	3.57919	96.8357	14.9548	883.23		1970	12.7041	225.786	25.8635	382.17	17.1056	185.647	3.51333	102.471	14.7966	896.074		1970	12.6299	221.582	25.8811	399.09	17.6758	196.07	3.974	98.9564	15.0402	915.698		1970	13.1545
1971	14.0501	275.578	27.7898	447.684	15.8218	203.755	2.34178	90.0185	15.0009	1017.04		1971	14.024	251.06	28.0824	449.459	15.9563	181.692	3.09374	87.6463	15.2891	969.857		1971	13.6017	251.647	27.8568	435.261	16.2282	189.009	3.27135	94.0762	15.2395	969.993		1971	13.6765	251.884	27.9551	467.114	16.5921	191.759	3.77984	93.5287	15.5009	1004.28		1971	14.1299
1972	13.9558	250.003	26.1247	416.352	16.1086	203.65	4.57995	91.3759	15.1922	961.381		1972	13.8367	226.649	25.9536	384.632	16.4061	196.262	4.98268	84.8241	15.2948	892.367		1972	13.4978	229.491	25.7102	367.123	16.5144	202.27	4.98498	86.4742	15.1768	885.358		1972	13.4042	238.832	25.7466	391.547	16.877	210.882	5.39693	87.9916	15.3562	929.252		1972	13.9816
1973	15.0034	248.417	26.9819	452.38	15.8486	195.073	2.45157	100.209	15.0714	996.079		1973	14.9613	226.013	26.7431	421.036	16.0322	184.467	3.00872	96.1309	15.1863	927.647		1973	14.6637	219.28	26.4441	409.572	16.2059	195.52	2.97354	106.674	15.0718	931.047		1973	14.6538	236.889	26.22	426.363	16.5418	199.511	3.38314	106.01	15.1997	968.773		1973	15.1263
1974	15.1482	292.741	25.7578	399.858	16.8622	210.904	3.9207	93.0571	15.4222	996.561		1974	14.9157	267.593	25.5093	373.07	16.8183	190.265	4.38848	87.1352	15.408	918.064		1974	14.3841	278.262	25.2001	382.918	16.897	205.036	4.33783	91.3615	15.2048	957.576		1974	14.1382	267.645	25.1376	387.078	17.1242	201.021	4.90772	93.6724	15.3269	949.416		1974	15.0254
1975	14.4061	267.039	26.6038	385.806	17.7332	198.405	3.51386	104.03	15.5642	955.28		1975	14.1558	235.498	26.6095	376.401	18.0226	185.462	4.0222	104.355	15.7025	901.716		1975	13.7614	250.342	26.2203	402.684	18.3578	208.886	4.03906	115.478	15.5946	977.39		1975	13.5466	236.872	26.1372	394.001	18.6539	206.997	4.17853	108.145	15.6291	946.015		1975	14.2227
1976	14.2072	267.393	26.3062	395.924	15.257	215.784	1.94366	102.657	14.4285	981.759		1976	14.1441	246.305	26.3076	392.033	15.1931	198.792	2.05388	90.9365	14.4247	928.067		1976	13.6912	250.031	25.757	385.418	15.3515	208.258	2.45376	98.0254	14.3134	941.732		1976	13.3581	232.208	25.5299	391.165	15.612	205.949	2.77873	95.5258	14.3197	924.847		1976	14.1385
1977	14.698	256.8	26.1637	384.364	17.204	217.688	4.24747	110.599	15.5783	969.451		1977	14.903	242.75	26.186	370.052	17.3789	202.376	4.84109	106.521	15.8273	921.699		1977	14.5582	235.756	26.0445	356.837	17.61	212.234	4.90311	109.53	15.7789	914.358		1977	14.3294	232.986	25.7929	367.404	17.6564	209.452	5.06002	104.394	15.7097	914.235		1977	14.9612
1978	14.9509	299.471	28.3343	490.621	17.1731	240.895	4.7889	107.152	16.3118	1138.14		1978	14.4052	247.449	27.8829	451.754	16.7999	197.534	4.97285	100.183	16.0152	996.92		1978	14.2301	250.635	27.7653	463.662	17.2441	209.869	5.18326	105.187	16.1057	1029.35		1978	13.7582	244.919	27.1816	455.813	17.3062	206.405	5.56517	104.611	15.9528	1011.75		1978	14.498
1979	14.3186	288.4	27.0899	410.174	16.0482	227.738	3.52423	97.5568	15.2452	1023.87		1979	13.9903	261.596	26.8409	397.738	16.1334	212.043	4.00791	89.0631	15.2431	960.44		1979	13.7433	265.152	26.5683	393.125	16.5315	225.878	4.23833	94.5022	15.2704	978.657		1979	13.3443	250.813	26.2161	397.329	16.5458	226.451	4.4005	91.7162	15.1267	966.309		1979	14.1534
1980	13.7316	281.298	25.1371	316.255	16.6396	207.776	2.6629	103.721	14.5428	909.05		1980	13.5192	252.038	25.2197	314.176	16.6964	194.845	3.20691	102.099	14.6606	863.158		1980	13.2151	262.113	25.1521	313.429	16.8892	198.725	3.32323	109.516	14.6449	883.783		1980	12.8978	249.007	25.2301	339.44	16.93	200.001	3.35154	107.363	14.6024	895.811		1980	13.4907
1981	15.3163	289.889	26.9222	417.282	15.212	189.719	3.28164	101.427	15.183	998.316		1981	15.1623	270.34	26.7178	397.226	15.2376	177.774	3.67972	96.3695	15.1994	941.71		1981	14.9367	266.228	26.6551	392.068	15.6403	182.442	3.92392	104.612	15.289	945.349		1981	14.4473	266.929	26.2782	406.836	15.679	179.044	3.85012	100.632	15.0637	953.44		1981	15.3188
1982	14.9807	280.74	25.7331	363.984	17.2842	190.916	3.22496	104.974	15.3058	940.614		1982	14.8087	269.158	25.7303	357.304	17.3723	187.866	3.53921	102.991	15.3626	917.32		1982	14.7502	274.162	25.6249	359.4	17.6062	195.689	3.83825	104.839	15.4549	934.089		1982	14.135	264.112	25.3017	360.885	17.6662	197.142	3.86759	103.28	15.2426	925.418		1982	14.9986
1983	14.8814	260.443	25.9664	374.873	17.0261	201.19	1.86252	91.0511	14.9341	927.557		1983	14.6666	242.08	25.8836	371.89	17.0844	196.177	2.11697	85.7698	14.9379	895.916		1983	14.6995	246.039	26.0349	377.458	17.4442	198.046	2.65837	93.4385	15.2092	914.981		1983	14.3428	244.789	25.5006	387.494	17.3014	203.298	2.65918	96.352	14.951	931.933		1983	15.0748
1984	13.9178	259.781	26.8157	390.25	16.7317	191.702	2.91064	90.1431	15.094	931.876		1984	13.635	239.892	26.8456	386.105	17.0195	193.186	3.46478	91.6669	15.2412	910.85		1984	13.4496	245.916	26.8032	393.106	17.452	197.977	3.7682	96.0986	15.3682	933.098		1984	13.0309	239.593	26.4006	394.756	17.5519	204.831	3.89831	96.1336	15.2204	935.313		1984	13.8286
1985	14.3871	254.548	26.3938	391.857	16.7834	183.835	2.56717	95.988	15.0329	926.228		1985	14.1247	241.686	26.1591	385.362	17.147	186.296	2.88329	98.8588	15.0785	912.203		1985	13.8793	243.242	26.3691	391.563	17.6854	190.993	3.14462	101.326	15.2696	927.124		1985	13.459	236.375	26.1152	402.003	17.6178	204.097	3.01359	108.237	15.0514	950.711		1985	14.2626
1986	14.799	283.224	26.0733	371.565	15.9591	202.113	4.40038	103.935	15.3079	960.836		1986	14.5479	268.207	26.1521	378.716	15.9232	189.553	4.82043	101.069	15.3609	937.546		1986	14.2943	266.828	26.3111	389.774	16.5409	200.439	5.20492	108.38	15.5878	965.421		1986	13.6111	256.562	25.7898	391.004	16.3504	202.057	5.20664	119.057	15.2395	968.679		1986	14.709
1987	14.0934	263.303	25.5949	364.045	17.2753	210.874	3.19101	102.829	15.0387	941.051		1987	13.6952	239.32	25.5274	358.532	17.2354	198.841	3.60661	96.4941	15.0161	893.188		1987	13.3881	242.136	25.8137	366.89	17.6371	208.787	4.08291	102.142	15.2304	919.954		1987	12.9741	234.081	25.5307	367.76	17.5164	199.815	4.16978	108.352	15.0477	910.009		1987	13.8129
1988	14.2677	268.674	27.0001	411.922	16.3639	215.589	4.36025	97.1772	15.498	993.362		1988	13.9722	248.291	26.9217	402.992	16.4083	202.4	4.71732	93.5894	15.5049	947.272		1988	14.0496	259.532	26.9424	410.998	16.9128	214.706	5.02596	96.0655	15.7327	981.302		1988	13.4377	256.026	26.2308	405.012	16.5622	216.654	4.98291	103.231	15.3034	980.924		1988	14.0515
1989	14.628	254.141	25.5997	349.851	16.6484	204.798	4.1962	86.1273	15.2681	894.917		1989	14.3447	233.768	25.6138	366.954	16.4807	184.745	4.52661	81.6386	15.2414	867.105		1989	14.389	241.678	25.6497	367.274	17.1732	200.449	4.97442	88.8429	15.5466	898.243		1989	13.8155	235.513	25.1807	364.736	16.8775	205.844	4.97873	90.9086	15.2131	897.002		1989	14.478
1990	15.342	270.823	27.9172	433.718	17.3723	201.91	4.21843	99.5627	16.2125	1006.01		1990	15.281	260.058	28.088	438.099	17.2428	177.451	4.60419	96.4738	16.304	972.083		1990	15.4361	261.73	28.2476	436.173	18.0718	192.976	5.02842	99.5006	16.696	990.379		1990	14.8591	257.534	27.4894	434.449	17.7153	194.07	4.88545	104.948	16.2373	991.002		1990	15.5996
1991	13.7376	229.759	26.2518	362.881	16.6784	219.227	4.03498	101.107	15.1757	912.974		1991	13.6733	217.693	26.4085	369.365	16.7351	211.795	4.39854	99.379	15.3039	898.231		1991	13.7853	220.78	26.4685	350.049	17.7476	223.575	5.10572	104.911	15.7768	899.315		1991	13.3721	223.501	25.8	361.5	16.9875	220.077	4.76455	109.491	15.231	914.569		1991	13.932
1992	14.7917	277.913	26.3325	424.771	15.8809	207.244	4.24171	100.88	15.3117	1010.81		1992	14.4732	250.889	26.2086	398.222	16.0762	203.464	4.82416	99.2418	15.3955	951.817		1992	14.8642	262.427	26.6023	391.11	16.4056	212.894	4.98487	103.488	15.7142	969.919		1992	14.0006	254.999	25.8729	389.625	16.3457	211.928	5.1225	107.226	15.3354	963.779		1992	14.7056
1993	14.3815	261.811	25.7481	359.66	16.7094	203.769	3.80956	102.206	15.1621	927.446		1993	14.2074	238.502	25.822	336.232	16.9634	194.021	4.23164	94.1019	15.3061	862.857		1993	13.846	240.536	25.6581	322.926	17.3975	211.122	4.41371	107.286	15.3288	881.87		1993	13.5561	238.28	25.5418	325.214	17.4754	204.413	4.57938	101.274	15.2882	869.181		1993	14.2166
1994	15.8968	289.669	28.1387	467.421	17.7444	217.35	4.88437	103.861	16.6661	1078.3		1994	15.8831	264.123	28.1042	445.225	17.9093	204.467	5.22373	93.8147	16.7801	1007.63		1994	15.5309	284.315	27.8837	463.121	18.3144	221.661	5.48226	106.919	16.8028	1076.02		1994	15.4996	266.577	27.919	451.416	18.5055	224.04	5.6293	107.558	16.8884	1049.59		1994	15.7548
1995	15.024	276.944	26.9994	402.569	17.1288	214.184	3.19555	102.166	15.5869	995.863		1995	14.8268	248.349	27.0184	371.898	17.2523	196.977	3.67166	97.9329	15.6923	915.157		1995	14.4208	259.109	26.7273	402.746	17.4666	222.25	3.80661	109.096	15.6053	993.201		1995	14.2684	249.893	26.6739	402.117	17.5891	222.291	4.04712	113.226	15.6446	987.527		1995	14.7643
1996	14.2357	268.353	26.4784	363.344	17.4599	198.191	4.05196	100.2	15.5565	930.089		1996	13.9946	255.743	26.5488	351.785	17.7487	198.644	4.57512	101.971	15.7168	908.144		1996	13.6799	267.458	26.3635	364.406	18.1594	219.533	4.75899	109.437	15.7404	960.834		1996	13.4837	258.894	26.4753	363.841	18.2449	218.924	4.9702	113.06	15.7936	954.72		1996	13.9096
1997	16.3869	287.084	26.9127	388.35	16.9735	216.687	4.89155	91.3503	16.2912	983.471		1997	16.2439	261.638	26.8041	354.546	17.1093	199.087	5.27442	86.8726	16.3579	902.143		1997	15.9695	276.099	26.7981	372.557	17.5618	219.032	5.54651	98.9034	16.469	966.591		1997	15.8853	269.722	26.7593	374.506	17.8472	226.125	5.98625	102.16	16.6195	972.513		1997	16.2607
1998	15.8237	255.293	27.4293	417.739	18.5614	226.934	5.71175	105.153	16.8815	1005.12		1998	15.9733	240.234	27.6511	380.297	18.5713	207.291	5.99243	96.1119	17.047	923.935		1998	15.7172	249.055	27.5631	387.235	18.9591	226.236	6.31164	111.764	17.1377	974.29		1998	15.7756	255.991	27.4789	410.526	19.2299	234.802	6.8278	117.221	17.3281	1018.54		1998	16.0152
1999	15.3181	258.157	25.0659	324.435	17.6429	201.7	3.71356	95.5128	15.4351	879.804		1999	15.2112	240.057	25.0099	302.151	18.2167	194.526	4.03187	87.7744	15.6174	824.508		1999	15.0149	259.231	24.8795	309.857	18.3734	214.562	4.28295	101.411	15.6377	885.062		1999	15.1757	265.863	24.92	304.428	18.7473	218.223	4.79716	110.237	15.9101	898.751		1999	15.2352
2000	16.7748	318.523	27.3845	406.199	17.178	198.936	5.58594	94.5768	16.7308	1018.23		2000	16.5592	279.88	27.5677	386.652	17.3632	181.225	5.95952	82.1435	16.8624	929.9		2000	16.0543	316.535	27.3788	421.857	17.7624	202.871	6.14259	99.7263	16.8345	1040.99		2000	15.9341	316.965	27.3825	424.771	18.3185	210.883	6.60292	104.754	17.0595	1057.37		2000	16.2476
2001	16.3461	305.133	27.2162	387.325	17.9096	235.161	5.88372	106.698	16.8389	1034.32		2001	16.056	253.393	27.0314	347.548	17.9435	218.521	6.34313	98.5157	16.8435	917.977		2001	15.8423	288.334	26.9281	382.909	18.2034	236.738	6.38902	117.261	16.8407	1025.24		2001	15.8447	290.722	26.9611	407.019	18.6852	245.426	6.87738	121.737	17.0921	1064.9		2001	15.9249
2002	16.1675	253.574	27.1819	416.99	17.4415	228.899	4.36056	88.3589	16.2879	987.822		2002	16.3525	208.524	27.1953	370.376	17.8458	212.835	4.91667	83.462	16.5776	875.197		2002	16.1025	249.537	26.8524	414.774	18.0507	248.175	5.27761	100.133	16.5708	1012.62		2002	16.3217	248.834	26.7439	405.959	18.5372	253.748	5.42035	95.2377	16.7558	1003.78		2002	16.3731
2003	15.2029	252.469	27.0805	362.532	17.7481	207.19	5.52926	108.229	16.3902	930.42		2003	15.2505	242.077	27.8623	404.707	18.0861	212.421	5.65549	109.181	16.7136	968.385		2003	15.2995	262.006	27.7911	423.052	18.8898	247.078	6.0924	124.203	17.0182	1056.34		2003	14.8676	247.598	27.4577	394.252	18.8829	226.581	5.94267	108.673	16.7877	977.105		2003	15.3999
2004	16.1171	291.695	27.4775	414.549	17.9623	219.735	3.83326	102.396	16.3475	1028.37		2004	15.9763	279.671	27.8189	425.191	18.0029	207.858	4.18072	87.3985	16.4947	1000.12		2004	15.9051	300.294	27.9096	449.484	18.9504	241.553	4.91786	101.178	16.9207	1092.51		2004	15.4724	286.766	27.6063	438.772	18.7771	224.323	4.88552	96.0142	16.6853	1045.88		2004	16.0285
2005	16.3502	332.251	27.7326	428.356	18.6232	208.794	3.9947	104.425	16.6752	1073.83		2005	16.2694	303.324	27.9646	408.404	19.1213	202.419	4.46586	98.1511	16.9553	1012.3		2005	16.3452	327.854	28.432	459.78	19.863	239.669	5.10753	114.854	17.4369	1142.16		2005	15.8376	312.474	28.0276	434.196	19.8576	233.666	5.08095	104.454	17.2009	1084.79		2005	15.9355
2006	16.5592	303.286	28.2353	410.062	18.5337	203.505	5.90442	108.116	17.3081	1024.97		2006	16.5533	297.442	28.4927	423.489	18.7636	193.847	6.176	101.683	17.4964	1016.46		2006	16.6463	321.276	28.7106	450.792	19.7166	233.28	6.78199	113.366	17.9639	1118.71		2006	16.1951	305.124	28.3086	441.126	19.8188	223.677	7.06851	119.268	17.8478	1089.19		2006	16.3289
2007	17.3675	311.452	27.6886	380	17.9156	209.056	3.48337	99.5901	16.6137	1000.1		2007	17.1049	302.041	27.862	398.274	17.9013	200.539	3.82462	92.0317	16.6732	992.886		2007	17.0476	308.328	28.0823	382.023	18.4309	204.447	4.38268	103.745	16.9859	998.543		2007	16.7147	316.139	27.9791	396.866	19.0121	219.427	4.82911	96.8931	17.1337	1029.33		2007	16.7344
2008	16.3777	326.321	26.4759	369.482	18.2706	225.018	5.10822	118.707	16.5581	1039.53		2008	16.6508	293.874	27.1476	385.111	18.7453	207.983	5.56183	105.788	17.0264	992.756		2008	16.7084	327.245	27.3611	386.314	19.0134	215.536	6.00242	120.434	17.2713	1049.53		2008	16.1528	296.442	27.371	378.682	19.4526	207.191	6.48913	113.078	17.3664	995.393		2008	16.2997
2009	16.0813	333.533	27.2623	407.487	17.369	222.41	4.70269	108.008	16.3538	1071.44		2009	16.3115	307.316	27.7684	399.545	17.9284	211.842	5.13614	102.291	16.7861	1020.99		2009	16.4333	331.105	27.6643	411.299	18.4816	225.227	5.64328	111.873	17.0556	1079.5		2009	16.2841	310.505	27.6339	370.706	18.9724	212.671	5.98929	109.395	17.2199	1003.28		2009	16.1184
2010	14.1614	285.478	27.5991	417.545	17.7696	224.545	3.76371	133.169	15.8234	1060.74		2010	14.2599	262.39	27.9885	403.749	18.1954	208.037	3.98556	114.952	16.1074	989.129		2010	14.4445	282.089	27.9186	421.186	18.8172	237.126	4.40035	130.139	16.3952	1070.54		2010	14.2931	265.029	27.8497	397.364	19.2088	224.452	4.77078	123.046	16.5306	1009.89		2010	13.8583
2011	16.2287	364.112	26.5511	362.818	18.4925	243.776	3.34574	111.404	16.1545	1082.11		2011	15.9636	307.89	26.983	317.325	18.741	206.35	3.62316	90.7804	16.3277	922.345		2011	15.9346	344.308	27.0806	354.54	19.306	230.171	4.08721	101.13	16.6021	1030.15		2011	15.6939	324.893	27.3437	352.986	19.7079	221.37	4.55238	96.5047	16.8245	995.753		2011	15.7244
2012	16.2818	314.431	27.6492	457.741	16.8492	243.415	3.96897	105.914	16.1873	1121.5		2012	16.2684	284.056	27.9002	405.049	17.1715	215.305	4.43387	97.3837	16.4435	1001.79		2012	16.5066	301.294	27.9656	410.823	17.5855	234.345	4.82254	103.526	16.7201	1049.99		2012	16.282	283.86	27.9113	397.946	18.2122	225.479	5.40134	102.928	16.9517	1010.21		2012	16.4352
2013	16.17	335.396	28.5114	478.544	18.0315	249.695	4.9813	111.82	16.9236	1175.46		2013	16.2833	291.034	29.0556	436.962	18.2631	211.047	5.149	98.2335	17.1878	1037.28		2013	16.2588	319.973	29.2881	482.543	18.6962	241.986	5.70334	110.892	17.4866	1155.39		2013	16.1394	308.765	29.1039	468.998	19.2833	239.619	6.30042	112.384	17.7067	1129.77		2013	16.1637
2014	16.9023	318.43	25.694	334.432	18.2193	208.279	5.26194	118.667	16.5194	979.808		2014	16.8338	293.878	26.0291	334.436	18.5623	203.126	5.57949	109.856	16.7512	941.296		2014	16.7581	302.128	25.9723	322.206	18.9966	211.46	5.58268	114.265	16.8274	950.059		2014	16.6519	287.41	26.0453	313.667	19.5459	217.35	6.15284	115.58	17.099	934.008		2014	16.6596
2015	15.8906	289.05	25.9336	371.93	17.9267	225.56	5.39324	118.504	16.2861	1005.04		2015	16.0418	276.024	26.3404	372.958	18.213	208.263	5.66048	106.713	16.5639	963.958		2015	16.0819	281.409	26.4318	347.94	18.6081	205.216	5.8321	110.722	16.7385	945.287		2015	16.1054	276.202	26.4622	336.268	19.1227	206.015	6.26736	114.17	16.9894	932.655		2015	16.1653
2016	16.1998	286.005	27.3575	412.968	17.8594	208.818	6.39382	124.442	16.9526	1032.23		2016	16.2865	256.737	28.0342	410.742	18.2708	184.214	6.54731	105.453	17.2847	957.146		2016	16.3535	259.236	28.0995	392.233	18.7837	189.131	6.79977	111.594	17.5091	952.194		2016	16.3742	260.843	28.1038	401.195	19.3177	189.695	7.45253	113.405	17.8121	965.138		2016	16.396
2017	16.8927	325.768	27.9318	418.6	17.4735	190.22	4.14002	108.055	16.6095	1042.64		2017	16.8835	295.2	28.2299	417.47	17.7656	184.005	4.42738	94.3677	16.8266	991.041		2017	16.9057	317.865	28.6529	421.442	18.217	195.407	4.74962	106.75	17.1313	1041.46		2017	16.9415	309.134	28.823	416.538	18.9241	195.932	5.41502	106.627	17.5259	1028.23		2017	16.9507
2018	17.4307	299.922	28.0858	447.064	18.2059	225.721	4.74197	86.9618	17.1161	1059.67		2018	17.6755	281.684	28.2995	426.188	18.6372	214.268	5.15192	79.1503	17.441	1001.29		2018	17.4785	297.413	28.3136	445.366	18.9315	230.522	5.68356	95.0774	17.6018	1068.38		2018	17.8197	292.508	28.3481	429.926	19.5024	205.778	6.4207	88.5023	18.0227	1016.71		2018	17.8623
2019	16.8033	295.084	27.3665	394.653	18.8816	233.18	6.85077	99.1389	17.4755	1022.06		2019	16.843	274.626	27.4384	392.297	18.7116	213.346	7.01993	93.232	17.5032	973.501		2019	16.74	291.45	27.4206	377.392	19.3817	222.582	7.5452	104.009	17.7719	995.432		2019	16.8645	283.814	27.2299	361.86	19.6911	211.423	8.19232	100.706	17.9945	957.802		2019	16.9805
[truncated: 53 more columns]

## Sheet: Data (Fig.3 and 4)
Year	Original Tmean	detrended Tmean(1960-2019)	detrended Tmean(1960-1989 and 1990-2019)	Original Tmax	detrended Tmax(1960-2019)	detrended Tmax(1960-1989 and 1990-2019)	Original Tmin	detrended Tmin(1960-2019)	detrended Tmin(1960-1989 and 1990-2019)	Original WS	detrended WS(1960-2019)	detrended WS(1960-1989 and 1990-2019)	Original VPD	detrended VPD(1960-2019)	detrended VPD(1960-1989 and 1990-2019)	Original RH	detrended RH(1960-2019)	detrended RH(1960-1989 and 1990-2019)	Original SH	detrended SH(1960-2019)	detrended SH(1960-1989 and 1990-2019)
1960	14.2283	14.1125	14.1162	19.6498	19.6464	19.6539	10.7494	10.7399	10.7403	2.61459	2.61793	2.61937	0.43018	0.430081	0.430265	78.0823	78.0855	78.0747	6.38864	6.39193	6.39521
1961	14.8464	14.7002	14.7409	20.3353	20.312	20.3624	11.145	11.1003	11.1355	2.66704	2.6887	2.69739	0.457515	0.45482	0.458386	77.047	77.1356	77.0546	6.69734	6.71606	6.71692
1962	13.8607	13.7049	13.7826	19.5351	19.4881	19.5814	9.82941	9.74651	9.81638	2.71477	2.75603	2.77197	0.446922	0.441681	0.44863	74.6799	74.8371	74.6859	7.1482	7.18236	7.1808
1963	13.7614	13.5904	13.7051	18.8384	18.7758	18.912	10.4985	10.3782	10.4828	2.61742	2.67711	2.7003	0.382825	0.375293	0.385624	79.6431	79.8691	79.6477	6.15908	6.20868	6.2047
1964	14.6469	14.4312	14.5829	20.009	19.9233	20.1024	11.199	11.0417	11.181	2.63226	2.70992	2.74036	0.437476	0.427274	0.440988	78.7526	79.0641	78.7725	6.80334	6.86838	6.86197
1965	14.0537	13.8106	13.9993	19.8083	19.7012	19.9232	10.1547	9.9584	10.1325	2.58341	2.68005	2.71774	0.455675	0.442953	0.460049	76.1125	76.4976	76.1357	6.9141	6.99457	6.98574
1966	13.9863	13.7334	13.9591	19.6543	19.5288	19.7937	10.0653	9.8338	10.0426	2.61621	2.73094	2.77588	0.495817	0.480613	0.501091	75.3506	75.8126	75.3805	7.19978	7.29569	7.28445
1967	13.6532	13.4883	13.751	19.3204	19.1756	19.4834	9.86203	9.59326	9.83682	2.52282	2.6566	2.70879	0.472432	0.45473	0.47859	75.1771	75.7166	75.2144	7.2112	7.32254	7.30888
1968	13.8927	13.5846	13.8843	19.3515	19.1853	19.5361	10.0718	9.76333	10.0416	2.63022	2.78233	2.84177	0.44958	0.429392	0.456635	77.193	77.7995	77.227	6.66609	6.79287	6.77678
1969	13.6261	13.3018	13.6385	19.2662	19.0786	19.4722	9.7662	9.42163	9.73467	2.62907	2.79979	2.86649	0.436329	0.413592	0.444218	75.7194	76.4067	75.7641	6.78751	6.92973	6.91122
1970	13.6201	13.2323	13.6061	18.6941	18.487	18.9236	10.2546	9.87183	10.2196	2.47394	2.66288	2.73683	0.379316	0.354081	0.388088	78.3677	79.129	78.4161	6.28439	6.44204	6.42111
1971	13.9439	13.5418	13.9525	19.1953	18.9676	19.4471	10.446	10.0279	10.4104	2.4717	2.68012	2.76132	0.430714	0.402899	0.440289	77.8857	78.7333	77.9502	6.61495	6.78804	6.76469
1972	13.8564	13.4103	13.8581	18.9177	18.6696	19.192	10.5206	10.0633	10.4805	2.53711	2.76394	2.85239	0.381799	0.351536	0.392309	79.7493	80.6614	79.8082	6.1358	6.32433	6.29856
1973	13.8787	13.4157	13.9005	19.1885	18.9194	19.4847	10.3295	9.83519	10.2872	2.47787	2.72293	2.81863	0.407505	0.374715	0.41887	77.2171	78.2069	77.2834	6.84718	7.05115	7.02295
1974	14.0428	13.5556	14.0773	19.2371	18.9483	19.5565	10.5711	10.0389	10.5257	2.36441	2.628	2.73095	0.409385	0.37405	0.421588	78.4722	79.5423	78.5486	6.61846	6.83787	6.80725
1975	14.3309	13.8056	14.3643	19.4425	19.1336	19.7847	11.1086	10.5397	11.0612	2.33768	2.62018	2.73038	0.39959	0.361786	0.412705	78.1946	79.337	78.2731	6.39152	6.62636	6.59332
1976	13.2006	12.6659	13.2616	18.4105	18.0795	18.7735	9.69901	9.09153	9.64773	2.28201	2.58267	2.70012	0.410607	0.370277	0.424579	75.8882	77.1034	75.9693	6.54395	6.79423	6.75877
1977	14.3813	13.8116	14.4444	19.715	19.366	20.1029	10.981	10.3393	10.9302	2.37585	2.69541	2.82011	0.40523	0.362386	0.42007	78.1572	79.454	78.2497	6.39447	6.66018	6.6223
1978	14.9209	14.3162	14.986	20.5824	20.2124	20.9923	11.1343	10.4527	11.0784	2.33156	2.66969	2.80164	0.515227	0.469854	0.530921	75.8456	77.218	75.9435	7.16552	7.44668	7.40637
1979	13.9529	13.3494	14.0562	19.4034	19.0122	19.835	10.1909	9.47145	10.1319	2.28371	2.64031	2.77951	0.452845	0.404939	0.469388	75.8994	77.3472	76.0025	6.95361	7.2502	7.20747
1980	13.3527	12.6935	13.4372	18.5503	18.14	19.0056	9.86721	9.11115	9.8063	2.11682	2.49199	2.63845	0.390544	0.340217	0.408049	77.1727	78.6884	77.2735	6.27366	6.58569	6.54054
1981	13.9131	13.2355	14.0163	19.1797	18.7476	19.6562	10.3944	9.6012	10.3311	2.12421	2.51805	2.67176	0.449905	0.396965	0.468179	76.5091	78.1114	76.6263	6.67693	7.0044	6.95683
1982	14.0543	13.3435	14.1612	19.3779	18.9265	19.878	10.6397	9.80856	10.5732	2.09413	2.50625	2.66721	0.424135	0.368774	0.44337	77.2999	78.9677	77.4124	6.41405	6.75696	6.70697
1983	13.8113	13.0855	13.9403	19.0064	18.5336	19.528	10.4545	9.58714	10.3865	2.04876	2.47979	2.64799	0.425776	0.367772	0.445751	76.494	78.2518	76.6263	6.57482	6.93316	6.88075
1984	13.817	13.0731	13.9649	18.8511	18.3596	19.3969	10.5765	9.67008	10.5042	2.21872	2.66845	2.84391	0.38588	0.325525	0.406886	78.7529	80.569	78.8733	6.19649	6.57027	6.51544
1985	13.7212	12.9465	13.8753	18.7475	18.2345	19.3147	10.5328	9.59124	10.4601	2.08248	2.55053	2.73323	0.376032	0.313017	0.397761	78.6148	80.525	78.7591	6.35516	6.74438	6.68712
1986	13.9842	13.1967	14.1625	19.3763	18.8428	19.9659	10.3982	9.4173	10.3209	2.05863	2.54538	2.73534	0.438681	0.373238	0.461364	76.465	78.4374	76.6013	6.49839	6.90304	6.84336
1987	13.7953	12.9568	13.9596	19.0876	18.5343	19.7003	10.3498	9.33194	10.2703	2.09996	2.60547	2.80268	0.40156	0.333595	0.425103	77.5687	79.6199	77.7136	6.42605	6.84614	6.78404
1988	14.1781	13.3141	14.3539	19.4128	18.8384	20.0474	10.6753	9.61995	10.593	1.97846	2.50199	2.70645	0.464532	0.394034	0.488924	75.2982	77.4267	75.4501	6.64145	7.07697	7.01245
1989	14.0162	13.1122	14.2478	18.8701	18.2766	19.4165	10.8911	9.79848	11.0378	1.95897	2.50156	2.56288	0.403781	0.330812	0.427321	78.4577	80.6582	78.763	6.0027	6.45366	6.18967
1990	14.861	13.9657	14.7593	20.071	19.4562	20.0684	11.641	10.5118	11.6387	1.98235	2.54356	1.98429	0.427666	0.352124	0.427456	78.3746	80.6586	78.3975	6.52709	6.99349	6.53086
1991	13.8879	12.9312	13.7141	19.1444	18.5091	19.1096	10.5711	9.40249	10.5269	1.77995	2.35906	1.79236	0.411488	0.333446	0.407101	78.0702	80.4257	78.2204	6.33337	6.81521	6.35142
1992	14.0075	13.0435	13.816	19.3613	18.7059	19.2946	10.5278	9.32408	10.446	1.92509	2.52365	1.94952	0.467232	0.386675	0.458651	76.1479	78.5819	76.4325	6.61009	7.10736	6.64241
1993	13.992	12.9458	13.7076	19.1579	18.482	19.0589	10.7283	9.48654	10.6059	1.87785	2.49477	1.9132	0.414247	0.331196	0.401495	77.0932	79.6	77.5063	5.99044	6.50315	6.03705
1994	15.2939	14.2512	15.0025	20.6445	19.948	20.5132	11.9091	10.6296	11.7464	1.96639	2.6016	2.01259	0.529913	0.444341	0.512962	75.3068	77.8895	75.8517	6.79219	7.32033	6.85307
1995	14.2147	13.1678	13.9085	19.741	19.0245	19.5779	10.662	9.34442	10.4588	1.89964	2.55354	1.95709	0.494046	0.405915	0.472857	72.9403	75.6039	73.6219	6.67707	7.22066	6.75223
1996	14.2614	13.1529	13.8831	19.3696	18.6324	19.1741	11.0134	9.65914	10.7709	1.94445	2.61715	2.01327	0.454032	0.36349	0.428755	75.3481	78.0769	76.1508	6.10144	6.66047	6.19088
1997	14.9441	13.8077	14.5274	20.234	19.4765	20.0064	11.6217	10.2304	11.3397	1.9151	2.60622	1.9949	0.50076	0.407643	0.47123	76.5345	79.3462	77.4758	6.30691	6.88137	6.41063
1998	15.4485	14.302	15.0111	20.7886	20.0101	20.5282	12.225	10.7955	11.9022	1.82403	2.53368	1.91493	0.458165	0.362527	0.424436	77.4713	80.3571	78.5426	6.29626	6.88616	6.41426
1999	14.2739	13.0694	13.7679	19.2043	18.4069	18.9133	11.3144	9.84841	10.9527	1.90701	2.63527	2.00908	0.414894	0.316771	0.377002	77.9619	80.9245	79.1659	5.73722	6.34255	5.86949
2000	15.1723	13.9766	14.6646	20.0725	19.2539	19.7485	12.2252	10.7209	11.8227	1.99159	2.7384	2.10477	0.494399	0.393766	0.45232	77.1253	80.1612	78.4583	5.96651	6.58728	6.11307
2001	15.2805	14.0652	14.7426	20.5492	19.7107	20.1936	12.0142	10.4726	11.5718	1.87808	2.64349	2.00243	0.534156	0.431008	0.487883	73.7959	76.9087	75.2617	6.43507	7.07128	6.59591
2002	14.8594	13.617	14.2838	19.9095	19.051	19.5221	11.8519	10.2732	11.3699	1.89852	2.68263	2.03413	0.494055	0.388421	0.443619	76.2844	79.4712	77.88	5.99209	6.64374	6.1672
2003	14.7558	13.4975	14.1538	19.7701	18.891	19.3504	11.7754	10.1605	11.2546	1.81015	2.61284	1.9569	0.465877	0.357685	0.411205	75.8534	79.1203	77.5849	5.81104	6.47812	6.00043
2004	14.9435	13.6607	14.3064	20.1009	19.2004	19.648	11.719	10.0654	11.1571	1.76761	2.58872	1.92535	0.573306	0.462587	0.514429	72.5236	75.8663	74.3867	6.43651	7.11903	6.64018
2005	15.1562	13.8693	14.5045	20.3087	19.3891	19.8249	11.9759	10.2854	11.3745	1.87583	2.71554	2.04473	0.589158	0.475956	0.52612	71.7892	75.2067	73.7829	6.26392	6.96188	6.48186
2006	15.8232	14.4762	15.1008	21.1068	20.1656	20.5897	12.6839	10.9539	12.0405	1.76209	2.62048	1.94223	0.578833	0.463135	0.511622	73.3074	76.7958	75.4278	6.04078	6.75417	6.273
2007	15.092	13.7362	14.3502	20.1233	19.1616	19.574	12.0446	10.2801	11.3642	1.69476	2.5716	1.88591	0.533476	0.415143	0.461951	74.1566	77.7318	76.4197	5.79556	6.5244	6.04207
2008	15.1874	13.7992	14.4027	20.3037	19.3232	19.7238	12.1001	10.2974	11.379	1.80189	2.69758	2.00446	0.511999	0.391309	0.43644	73.9707	77.6118	76.3555	5.62157	6.36584	5.88235
2009	14.9019	13.5263	14.1192	20.088	19.087	19.4758	11.6623	9.82168	10.9007	1.8068	2.72072	2.02017	0.563432	0.440188	0.483641	72.8279	76.5465	75.346	5.87311	6.63281	6.14817
2010	14.4585	13.0149	13.5973	19.6169	18.5953	18.9724	11.1208	9.24365	10.3202	1.79164	2.72442	2.01643	0.564718	0.438942	0.480717	70.2747	74.0712	72.9265	6.24903	7.02417	6.53837
2011	14.6315	13.1727	13.7445	19.6588	18.6165	18.9818	11.4814	9.56532	10.6393	1.70284	2.65407	1.93864	0.563866	0.435591	0.475688	70.9561	74.8252	73.7363	5.71249	6.50307	6.0161
2012	14.7707	13.3024	13.8637	19.7067	18.6434	18.9969	11.6469	9.69465	10.7661	1.78837	2.75783	2.03497	0.555632	0.424753	0.463172	73.4659	77.4216	76.3886	5.95512	6.76114	6.27302
2013	15.4142	13.8959	14.4466	20.812	19.7294	20.0712	11.9835	9.99372	11.0627	1.79556	2.78446	2.05416	0.622489	0.489214	0.525956	71.6259	75.6459	74.6687	6.6474	7.46885	6.97957
2014	15.1221	13.5763	14.1164	20.2227	19.1188	19.4488	11.9717	9.94485	11.0113	1.60329	2.61027	1.87254	0.50063	0.364797	0.399861	74.3981	78.497	77.5757	5.93497	6.77186	6.28142
2015	14.8679	13.2673	13.7969	19.9163	18.7923	19.1106	11.7023	9.63788	10.7018	1.59689	2.6225	1.87732	0.488392	0.350024	0.38341	75.5774	79.7551	78.8896	5.89756	6.74988	6.25829
2016	15.7134	14.0653	14.5843	20.7101	19.5656	19.8721	12.6971	10.594	11.6553	1.64535	2.68939	1.93678	0.500954	0.360103	0.391811	76.8175	81.0667	80.257	5.8556	6.72337	6.23061
2017	15.4191	13.757	14.2655	20.5875	19.4236	19.7184	12.103	9.96324	11.0221	1.63688	2.69963	1.93958	0.577205	0.433843	0.463874	72.7421	77.0692	76.3153	6.41295	7.29615	6.80224
2018	15.6877	14.0094	14.5073	20.7002	19.5148	19.7978	12.6207	10.4441	11.5005	1.66272	2.74419	1.97671	0.517417	0.371552	0.399905	77.0133	81.4141	80.7161	6.05198	6.95062	6.45554
2019	15.8412	14.559	14.799	21.2103	20.2308	20.3507	12.5818	10.8542	11.5085	1.66625	2.55169	1.93784	0.55565	0.414802	0.439481	74.9853	79.1165	78.2532	5.74841	6.46533	6.05312
	Original ETo	ETo with drtrended Tmean(1960-2019)	ETo with drtrended Tmax(1960-2019)	ETo with drtrended Tmin(1960-2019)	ETo with drtrended WS(1960-2019)	ETo with drtrended VPD(1960-2019)	ETo with drtrended RH(1960-2019)	ETo with drtrended SH(1960-2019)				Year	Original ETo	ETo with drtrended Tmean(1960-1989 and 1990-2019)	ETo with drtrended Tmax(1960-1989 and 1990-2019)	ETo with drtrended Tmin(1960-1989 and 1990-2019)	ETo with drtrended WS(1960-1989 and 1990-2019)	ETo with drtrended VPD(1960-1989 and 1990-2019)	ETo with drtrended RH(1960-1989 and 1990-2019)	ETo with drtrended SH(1960-1989 and 1990-2019)
1960	987.332	987.31	987.331	987.334	987.478	987.203	987.335	987.361				1960	987.332	987.331	987.338	987.335	987.548	987.395	987.326	987.403
1961	1033.35	1033.18	1033.29	1033.31	1034.41	1031.26	1033.49	1034.18				1961	1033.35	1033.48	1033.51	1033.4	1034.9	1033.86	1033.25	1034.04
1962	1031.88	1031.58	1031.79	1031.82	1033.87	1027.76	1032.15	1033.46				1962	1031.88	1032.19	1032.16	1031.98	1034.77	1032.77	1031.75	1033.1
1963	936.716	936.145	936.57	936.596	938.66	930.682	937.091	939.053				1963	936.716	937.128	937.143	936.852	939.53	937.997	936.544	938.44
1964	1028.79	1028.01	1028.59	1028.61	1031.63	1020.84	1029.37	1031.92				1964	1028.79	1029.37	1029.49	1029.02	1032.87	1030.62	1028.44	1031.16
1965	1028.72	1027.84	1028.45	1028.53	1033.27	1018.82	1029.38	1032.64				1965	1028.72	1029.48	1029.4	1028.91	1035.46	1030.33	1028.32	1031.6
1966	1069.76	1068.68	1069.45	1069.51	1075.61	1057.95	1070.62	1074.41				1966	1069.76	1070.63	1070.8	1070.09	1078.37	1072.28	1069.21	1073.07
1967	1057.65	1056.39	1057.31	1057.35	1063.98	1044.22	1058.68	1063.26				1967	1057.65	1058.67	1058.91	1058.06	1066.66	1060.34	1056.96	1061.96
1968	1025.46	1024.2	1025.04	1025.13	1032.1	1009.5	1026.58	1031.52				1968	1025.46	1026.74	1026.61	1025.78	1034.32	1028.35	1024.91	1030.03
1969	1009.44	1007.92	1008.95	1009.06	1016.66	991.724	1010.74	1016.19				1969	1009.44	1011.01	1010.64	1009.79	1019.2	1012.89	1008.92	1014.84
1970	937.506	935.669	937.034	937.117	944.114	918.564	938.797	945.173				1970	937.506	939.366	938.745	937.914	947.295	942.567	937.073	943.108
1971	1013.11	1011.22	1012.59	1012.65	1021.14	992.101	1014.7	1022.1				1971	1013.11	1014.88	1014.95	1013.7	1024.59	1015.29	1012.32	1020.72
1972	941.288	938.911	940.681	940.823	948.677	917.467	942.739	950.336				1972	941.288	943.121	942.557	941.711	952.752	947.958	940.798	947.493
1973	986.042	983.644	985.42	985.509	995.415	961.189	987.732	995.907				1973	986.042	988.498	988.037	986.679	999.47	990.703	985.343	993.371
1974	984.926	982.369	984.244	984.366	994.758	958.981	986.866	995.608				1974	984.926	987.389	986.603	985.47	998.668	989.56	984.462	992.009
1975	965.499	962.826	964.784	964.881	976.633	938.788	967.426	977.346				1975	965.499	968.522	967.518	966.191	981.223	969.531	964.449	974.326
1976	970.034	967.181	969.17	969.389	983	940.692	972.243	982.373				1976	970.034	973.124	972.052	970.71	988.858	974.959	969.212	979.216
1977	958.37	955.363	957.517	957.7	971.046	926.4	960.527	971.686				1977	958.37	961.141	960.349	959.07	975.612	963.857	957.89	967.8
1978	1092.96	1089.9	1091.9	1092.11	1111.09	1060.86	1095.93	1107.26				1978	1092.96	1095.98	1095.71	1093.87	1118.08	1099.34	1091.76	1103.1
1979	1010.53	1006.89	1009.49	1009.76	1027.89	975.908	1013.3	1025.37				1979	1010.53	1013.6	1012.65	1011.27	1035.06	1017.32	1009.66	1020.87
1980	919.635	915.961	918.7	918.945	934.837	883.935	922.045	935.288				1980	919.635	923.819	921.671	920.315	941.626	924.105	919.047	931.762
1981	1000.42	996.5	999.343	999.622	1019.72	965.431	1003.47	1016.99				1981	1000.42	1004.3	1003.27	1001.45	1027.91	1008.07	999.419	1012.43
1982	958.732	954.589	957.604	957.899	977.567	921.382	961.747	976.09				1982	958.732	962.759	960.645	959.495	985.342	966.219	958.719	970.498
1983	965.5	961.193	964.369	964.551	985.956	926.925	968.717	983.143				1983	965.5	969.255	967.998	966.57	995.054	972.773	965.168	977.776
1984	938.871	934.022	937.723	937.923	955.076	896.47	942.003	957.944				1984	938.871	942.744	941.447	939.888	961.458	949.774	938.155	951.495
1985	933.571	928.339	932.299	932.554	949.812	891.135	936.931	953.275				1985	933.571	938.377	936.164	934.625	956.371	942.138	933.044	948.07
1986	975.793	970.83	974.365	974.808	999.838	933.713	979.635	995.682				1986	975.793	980.544	978.018	976.734	1008.93	984.369	976.42	989.328
1987	943.404	938.091	942.069	942.369	963.412	897.447	947.009	964.714				1987	943.404	948.384	945.291	944.313	971.76	951.069	943.573	957.98
1988	996.88	991.687	995.5	995.773	1025.13	950.778	1000.97	1019.12				1988	996.88	1002.27	1000.19	998.154	1036.57	1006.48	996.662	1013.64
1989	924.74	918.891	923.384	923.668	948.032	878.606	928.585	947.235				1989	924.74	930.038	927.763	925.824	953.254	932.774	924.324	938.847
1990	978.238	972.107	976.574	976.913	1001.53	931.033	982.846	1003.09				1990	978.238	978.222	978.238	978.24	978.315	978.104	978.242	978.284
1991	921.134	914.844	919.624	919.95	946.256	873.411	925.275	946.52				1991	921.134	920.734	921.047	921.068	921.621	918.554	921.303	921.933
1992	985.039	978.779	983.203	983.814	1017.21	934.705	989.879	1010.03				1992	985.039	984.291	984.839	984.913	986.016	979.911	985.465	986.403
1993	911.69	905.389	910.12	910.583	941.021	860.611	916.006	938.061				1993	911.69	910.577	911.473	911.527	912.873	903.816	912.183	913.83
1994	1063.1	1057.53	1060.95	1061.51	1101.86	1009.49	1068.85	1091.18				1994	1063.1	1061.75	1062.63	1062.79	1065.51	1052.35	1064.09	1066.22
1995	1003	997.395	1001.33	1001.77	1044.44	946.962	1008.23	1031.11				1995	1003	1001.22	1002.53	1002.68	1006.23	989.513	1004.14	1006.53
1996	959.468	953.699	957.677	958.047	997.403	899.263	964.464	988.504				1996	959.468	957.374	958.809	959.017	962.603	943.083	960.613	963.908
1997	1002.44	995.78	1000.19	1000.79	1041.56	947.98	1008.23	1031.97				1997	1002.44	999.92	1001.68	1001.97	1006.35	985.23	1004.08	1006.96
1998	966.04	958.665	963.83	964.298	1001.65	909.789	971.715	997.428				1998	966.04	962.97	965.224	965.415	969.825	946.789	967.577	971.828
1999	908.574	901.281	906.516	907.091	941.398	847.342	913.673	939.937				1999	908.574	905.252	907.641	908	912.131	886.032	910.351	914.77
2000	1004.18	998.42	1001.86	1002.59	1046.51	941.285	1010.64	1036.82				2000	1004.18	1001.49	1002.97	1003.48	1009.67	978.47	1006.75	1011.52
2001	1021.62	1015.4	1019.27	1019.93	1074.46	958.763	1028.08	1054.75				2001	1021.62	1018.19	1020.32	1020.85	1029.02	993.76	1024.32	1029.68
2002	978.153	970.893	976.078	976.428	1025.25	913.288	984.311	1012.18				2002	978.153	974.195	976.951	977.373	985.12	949.346	980.92	986.086
2003	934.507	926.953	931.964	932.764	981.632	871.236	940.698	969.301				2003	934.507	930.132	933.088	933.579	940.902	902.285	937.028	943.834
2004	1028.5	1021.81	1026.01	1026.64	1093.72	966.032	1036.17	1064.69				2004	1028.5	1024.33	1026.81	1027.47	1040.8	996.426	1032.23	1038.34
2005	1035.57	1030.1	1032.88	1033.8	1104.16	969.63	1043.48	1071.27				2005	1035.57	1031.54	1033.94	1034.61	1048.27	999.429	1039.83	1045.96
2006	1020.17	1014.6	1017.42	1018.29	1089.05	955.38	1027.6	1058.36				2006	1020.17	1016.22	1018.25	1019.02	1034.64	982.333	1024.12	1031.56
2007	975.257	968.514	972.488	973.336	1036.42	912.719	982.52	1014.38				2007	975.257	970.612	972.974	973.986	987.638	936.973	979.454	987.452
2008	966.392	960.009	963.725	964.594	1027.17	895.898	973.709	1005.52				2008	966.392	961.341	964.547	965.277	978.89	922.711	971.308	979.668
2009	996.441	990.129	993.741	994.758	1066.51	925.555	1004.3	1036.41				2009	996.441	991.237	994.458	995.256	1013.17	950.548	1000.95	1011.22
2010	1007.01	1001.19	1004.39	1005.18	1080.62	930.855	1014.63	1048.41				2010	1007.01	1001.84	1004.63	1005.58	1023.81	956.918	1011.84	1022.33
2011	981.007	975.71	978.254	979.469	1059.65	910.283	989.538	1021.71				2011	981.007	976.52	978.766	979.823	999.117	933.067	986.461	996.147
2012	1000.58	994.061	997.47	998.524	1069.66	925.149	1009.25	1042.33				2012	1000.58	994.907	997.791	999.046	1017.22	948.36	1006.89	1016.19
2013	1075.61	1069.11	1072.19	1073.3	1154.6	1000.56	1086.13	1119.55				2013	1075.61	1069.99	1072.46	1073.73	1094.84	1020.99	1083.31	1092.99
2014	952.765	944.592	949.806	950.803	1021.2	880.567	960.877	997.028				2014	952.765	945.139	949.873	951.201	970.804	902.979	959.119	968.963
2015	949.035	938.902	945.881	946.869	1009.6	878.365	957.729	993.557				2015	949.035	940.481	946.277	947.365	964.362	896.162	955.78	967.535
2016	977.514	968.286	974.113	974.99	1039.09	904.512	986.678	1025.04				2016	977.514	969.429	973.833	975.39	993.977	922.604	985.437	997.763
2017	1038.92	1030.71	1035.34	1036.4	1120.8	964.009	1049.47	1087.07				2017	1038.92	1030.94	1035.01	1036.67	1063.39	981.132	1047.24	1059.45
2018	1008.76	998.398	1005.06	1005.96	1076.56	932.701	1019.04	1058.05				2018	1008.76	999.455	1004.09	1006.4	1027.18	950.964	1018.14	1027.64
2019	982.367	975.928	979.081	980.09	1057.22	911.426	991.812	1028.3				2019	982.367	974.852	978.829	980.495	1003.39	925.591	990.541	1001.4

## Sheet: Data (Fig.5, 6 and 7)
Huaibei (1960-2019)
original ETo	spring	summer	autumn	winter	annual		ETo with detrended Tmean	spring	summer	autumn	winter	annual		ETo with detrended Tmax	spring	summer	autumn	winter	annual		ETo with detrended Tmin	spring	summer	autumn	winter	annual		ETo with detrended VPD	spring	summer	autumn	winter	annual		ETo with detrended WS	spring	summer	autumn	winter	annual		ETo with detrended RH	spring	summer	autumn	winter	annual		ETo with detrended SH
1960	292.573	411.225	200.452	114.067	1018.32		1960	292.573	411.225	200.452	114.054	1018.3		1960	292.573	411.225	200.452	114.065	1018.31		1960	292.573	411.225	200.452	114.071	1018.32		1960	292.573	411.225	200.452	114.309	1018.56		1960	292.573	411.225	200.452	113.941	1018.19		1960	292.573	411.225	200.452	114.069	1018.32		1960
1961	328.422	408.6	204.968	116.643	1058.63		1961	328.373	408.58	204.943	116.614	1058.51		1961	328.408	408.602	204.953	116.641	1058.6		1961	328.417	408.578	204.957	116.655	1058.61		1961	328.959	408.9	205.273	117.247	1060.38		1961	327.75	408.361	204.692	116.324	1057.13		1961	328.455	408.62	204.984	116.648	1058.71		1961
1962	376.6	401.005	195.401	120.811	1093.82		1962	376.56	400.939	195.335	120.774	1093.61		1962	376.58	401.01	195.375	120.807	1093.77		1962	376.6	400.961	195.378	120.831	1093.77		1962	378.114	401.443	195.824	121.734	1097.12		1962	375.277	400.568	194.747	120.285	1090.88		1962	376.677	401.051	195.435	120.82	1093.98		1962
1963	243.279	382.087	223.575	86.5048	935.446		1963	243.038	382.009	223.527	86.3662	934.94		1963	243.25	382.09	223.539	86.5035	935.382		1963	243.265	382.024	223.55	86.5206	935.36		1963	243.948	382.817	224.815	87.1762	938.755		1963	241.274	381.431	222.697	85.7471	931.149		1963	243.345	382.162	223.63	86.513	935.651		1963
1964	257.958	459.833	184.066	106.63	1008.49		1964	257.603	459.721	183.953	106.507	1007.78		1964	257.919	459.844	184.03	106.622	1008.41		1964	257.925	459.733	184.035	106.653	1008.35		1964	258.693	461.315	185.114	107.936	1013.06		1964	255.357	458.956	183.002	105.746	1003.06		1964	258.047	459.944	184.12	106.645	1008.76		1964
1965	342.133	402.366	224.064	119.994	1088.56		1965	341.844	402.235	223.947	119.879	1087.9		1965	342.08	402.372	223.984	119.984	1088.42		1965	342.115	402.263	224.011	120.022	1088.41		1965	345.14	403.926	225.911	121.803	1096.78		1965	338.913	401.456	222.792	118.844	1082		1965	342.287	402.455	224.165	120.002	1088.91		1965
1966	299.409	471.743	244.24	98.7534	1114.15		1966	298.954	471.555	244.196	98.5547	1113.26		1966	299.349	471.777	244.153	98.7505	1114.03		1966	299.371	471.59	244.204	98.7915	1113.96		1966	301.815	474.368	247.864	100.455	1124.5		1966	295.426	470.553	242.514	97.4629	1105.96		1966	299.566	471.878	244.346	98.7687	1114.56		1966
1967	290.102	458.089	214.252	111.032	1073.47		1967	289.597	457.885	214.036	110.899	1072.42		1967	290.035	458.148	214.16	111.031	1073.37		1967	290.047	457.906	214.202	111.099	1073.25		1967	292.809	460.75	216.918	113.877	1084.35		1967	285.772	456.636	212.503	109.747	1064.66		1967	290.299	458.217	214.411	111.043	1073.97		1967
1968	342.982	435.927	203.855	76.6534	1059.42		1968	342.72	435.691	203.609	76.3686	1058.39		1968	342.894	435.928	203.757	76.6498	1059.23		1968	342.945	435.746	203.792	76.6814	1059.16		1968	347.906	438.686	206.398	77.8715	1070.86		1968	337.844	434.175	201.713	74.8708	1048.6		1968	343.27	436.135	203.991	76.6538	1060.05		1968
1969	278.141	425.01	214.359	121.151	1038.66		1969	277.405	424.777	214.138	121.042	1037.36		1969	278.058	424.995	214.251	121.14	1038.44		1969	278.074	424.795	214.263	121.212	1038.34		1969	280.234	427.358	217.577	124.954	1050.12		1969	272.409	423.106	211.853	119.393	1026.76		1969	278.356	425.288	214.518	121.215	1039.38		1969
1970	291.925	384.615	189.382	97.6994	963.621		1970	291.165	384.278	189.078	97.4056	961.927		1970	291.822	384.626	189.267	97.6957	963.41		1970	291.869	384.389	189.289	97.754	963.302		1970	295.808	386.165	191.909	100.748	974.629		1970	285.662	382.58	186.783	95.9199	950.945		1970	292.163	384.851	189.59	97.7412	964.346		1970
1971	324.066	385.585	208.711	89.4496	1007.81		1971	323.4	385.231	208.351	89.0699	1006.05		1971	323.973	385.639	208.571	89.4424	1007.63		1971	323.992	385.329	208.609	89.499	1007.43		1971	329.223	386.879	212.533	92.0236	1020.66		1971	317.297	383.425	206.305	87.4788	994.506		1971	324.352	385.871	208.967	89.4738	1008.66		1971
1972	283.189	385.305	205.151	86.7897	960.435		1972	282.138	384.977	204.811	86.3401	958.267		1972	283.006	385.325	204.998	86.7739	960.103		1972	283.113	385.069	205.032	86.8222	960.036		1972	286.997	387.858	208.922	89.4891	973.265		1972	276.219	382.336	201.927	84.7383	945.22		1972	283.522	385.536	205.331	86.8263	961.215		1972
1973	267.978	411.744	212.137	105.639	997.498		1973	266.809	411.322	211.784	105.341	995.256		1973	267.832	411.778	211.964	105.631	997.205		1973	267.884	411.398	212.037	105.723	997.042		1973	271.652	413.838	217.306	110.379	1013.18		1973	260.367	409.415	208.89	103.254	981.926		1973	268.326	412.061	212.386	105.688	998.461		1973
1974	316.614	398.413	205.983	89.4101	1010.42		1974	315.628	398.015	205.63	88.8954	1008.17		1974	316.458	398.461	205.83	89.3864	1010.14		1974	316.517	398.116	205.872	89.4669	1009.97		1974	322.403	401.781	210.734	92.6183	1027.54		1974	308.1	395.839	202.545	87.2238	993.708		1974	317.076	398.785	206.228	89.4656	1011.55		1974
1975	295.547	384.678	192.471	101.981	974.677		1975	294.42	384.342	192.005	101.557	972.324		1975	295.406	384.768	192.277	101.945	974.396		1975	295.457	384.376	192.29	102.066	974.189		1975	302.777	387.569	196.236	107.219	993.801		1975	287.762	381.704	189.169	99.496	958.131		1975	295.928	384.967	192.732	102.002	975.628		1975
1976	281.358	381.703	208.881	113.066	985.008		1976	279.973	381.278	208.375	113.021	982.647		1976	281.202	381.709	208.62	113.063	984.594		1976	281.264	381.38	208.699	113.173	984.516		1976	287.098	385.024	214.746	120.869	1007.74		1976	272.244	378.138	205.033	110.256	965.671		1976	281.814	382.098	209.15	113.081	986.145		1976
1977	263.698	393.258	209.163	106.835	972.954		1977	262.35	392.878	208.609	106.373	970.209		1977	263.524	393.299	208.89	106.798	972.511		1977	263.593	392.898	208.978	106.931	972.4		1977	268.831	398.148	214.491	112.606	994.076		1977	254.24	389.421	205.152	104.068	952.882		1977	264.17	393.679	209.499	106.889	974.238		1977
1978	338.846	454.884	206.995	103.914	1104.64		1978	337.871	454.418	206.354	103.356	1102		1978	338.552	454.88	206.71	103.876	1104.02		1978	338.743	454.381	206.795	103.986	1103.91		1978	351.247	461.664	213.445	109.095	1135.45		1978	329.296	451.422	202.998	100.958	1084.67		1978	339.617	455.387	207.342	104.028	1106.37		1978
1979	296.181	415.301	218.834	90.2021	1020.52		1979	294.428	414.811	218.345	89.4867	1017.07		1979	295.986	415.279	218.558	90.1727	1020		1979	296.091	414.806	218.679	90.2944	1019.87		1979	304.826	420.536	228.169	95.2556	1048.79		1979	285.642	411.36	214.427	87.4223	998.851		1979	296.733	415.849	219.291	90.2578	1022.13		1979
1980	285.66	356.259	206.629	100.421	948.97		1980	284.043	355.721	205.948	99.8096	945.523		1980	285.423	356.356	206.343	100.415	948.538		1980	285.551	355.868	206.404	100.544	948.367		1980	294.055	359.166	213.218	107.731	974.169		1980	273.8	352.615	201.939	97.359	925.713		1980	286.194	356.647	207.031	100.51	950.382		1980
1981	328.932	405.737	192.527	90.2423	1017.44		1981	327.508	405.104	191.855	89.3658	1013.83		1981	328.634	405.716	192.316	90.2085	1016.87		1981	328.807	405.252	192.369	90.3541	1016.78		1981	343.001	411.313	199.763	96.7149	1050.79		1981	318.518	402.161	187.792	87.5172	995.988		1981	329.791	406.279	192.879	90.3117	1019.26		1981
1982	302.732	369.366	193.982	100.087	966.167		1982	300.997	368.742	193.179	99.2683	962.185		1982	302.485	369.392	193.665	100.028	965.57		1982	302.573	368.936	193.749	100.204	965.462		1982	313.887	374.72	200.705	108.779	998.091		1982	291.741	364.812	189.752	97.1337	943.439		1982	303.498	369.794	194.429	100.194	967.916		1982
1983	292.519	407.664	198.002	94.5454	992.73		1983	290.6	407.015	197.203	93.8012	988.619		1983	292.302	407.727	197.679	94.533	992.24		1983	292.332	407.168	197.724	94.7017	991.926		1983	302.818	415.483	206.033	104.582	1028.92		1983	280.502	403.135	194.082	91.8333	969.552		1983	293.294	408.155	198.375	94.634	994.457		1983
1984	288.487	371.295	186.708	84.732	931.222		1984	286.34	370.566	185.707	83.8572	926.47		1984	288.262	371.382	186.341	84.7192	930.704		1984	288.339	370.784	186.479	84.8385	930.441		1984	298.551	375.135	194.08	90.771	958.537		1984	275.776	367.007	182.354	81.1624	906.299		1984	289.241	371.819	187.228	84.7449	933.033		1984
1985	268.285	390.778	169.11	91.6371	919.811		1985	265.583	390.072	168.135	90.7011	914.492		1985	267.925	390.759	168.869	91.6018	919.155		1985	268.087	390.146	168.916	91.7983	918.947		1985	276.112	394.999	175.465	100.14	946.717		1985	256.439	386.146	164.298	88.4313	895.315		1985	269.061	391.453	169.5	91.7094	921.724		1985
1986	302.788	369.505	202.745	93.6766	968.715		1986	300.515	368.705	201.955	92.624	963.799		1986	302.47	369.442	202.34	93.658	967.91		1986	302.623	368.933	202.542	93.8055	967.903		1986	318.229	374.662	213.77	101.386	1008.05		1986	290.524	365.698	197.737	89.8925	943.852		1986	303.705	370.121	203.327	93.7808	970.934		1986
1987	275.656	374.329	210.241	99.5042	959.73		1987	272.83	373.576	209.244	98.8212	954.472		1987	275.363	374.42	209.732	99.4496	958.965		1987	275.442	373.808	209.93	99.658	958.839		1987	283.849	380.562	218.694	111.904	995.008		1987	261.633	370.293	204.325	96.1796	932.431		1987	276.508	374.988	210.834	99.6651	961.994		1987
1988	287.956	404.248	209.415	89.2204	990.839		1988	285.386	403.483	208.609	88.0837	985.562		1988	287.535	404.389	209.044	89.1872	990.155		1988	287.741	403.604	209.217	89.3416	989.904		1988	301.84	412.419	225.209	98.8342	1038.3		1988	275.042	399.945	204.683	85.799	965.47		1988	288.985	404.989	210.121	89.2999	993.394		1988
1989	278.931	365.08	206.081	78.9626	929.054		1989	276.025	364.17	205.075	77.6879	922.958		1989	278.546	365.152	205.629	78.9455	928.272		1989	278.748	364.492	205.847	79.0568	928.144		1989	293.172	371.001	219.783	85.8441	969.799		1989	266.936	361.137	201.11	75.3869	904.569		1989	280.052	365.774	206.686	78.9871	931.498		1989
1990	269.711	372.024	199.686	90.5578	931.979		1990	266.45	371.02	198.441	89.4053	925.316		1990	269.313	372.109	199.22	90.5387	931.181		1990	269.469	371.336	199.363	90.7164	930.884		1990	279.826	377.381	210.589	101.211	969.006		1990	256.2	367.575	194.58	87.0948	905.45		1990	270.819	372.646	200.413	90.6063	934.484		1990
1991	241.754	367.247	213.393	90.2101	912.603		1991	238.279	366.199	212.222	88.9614	905.661		1991	241.492	367.29	212.852	90.1413	911.775		1991	241.586	366.518	213.114	90.3934	911.612		1991	249.496	371.769	229.992	101.033	952.291		1991	226.91	362.891	208.388	87.1793	885.368		1991	242.612	368.056	214.189	90.2682	915.125		1991
1992	287.237	406.579	189.424	86.2785	969.52		1992	283.702	405.754	188.247	84.8715	962.574		1992	286.832	406.518	189.006	86.2047	968.561		1992	286.932	405.868	189.247	86.4352	968.483		1992	302.317	418.325	203.667	95.804	1020.11		1992	274.256	402.173	183.383	82.746	942.558		1992	288.496	407.547	190.029	86.3559	972.428		1992
1993	281.389	345.539	192.069	100.679	919.677		1993	278.052	344.584	190.641	99.5266	912.804		1993	281.063	345.452	191.529	100.634	918.676		1993	281.202	344.919	191.736	100.846	918.703		1993	298.816	353.68	204.059	113.681	970.236		1993	267.494	340.944	187.138	96.4154	891.992		1993	282.626	346.306	192.886	100.87	922.687		1993
1994	299.598	429.481	211.617	96.8908	1037.59		1994	296.515	428.622	210.641	95.4571	1031.24		1994	299.071	429.301	211.083	96.8322	1036.29		1994	299.293	428.498	211.302	97.0879	1036.18		1994	317.001	442.588	228.408	110.114	1098.11		1994	285.043	424.862	204.828	92.8173	1007.55		1994	300.828	430.9	212.441	96.995	1041.16		1994
1995	291.827	387.704	207.219	104.376	991.125		1995	288.838	386.559	206.079	103.446	984.922		1995	291.413	387.648	206.696	104.337	990.094		1995	291.642	386.82	206.918	104.649	990.028		1995	310.453	396.417	225.787	122.67	1055.33		1995	276.245	382.365	201.602	100.112	960.324		1995	293.091	388.637	208.07	104.541	994.339		1995
1996	290.757	376.974	179.873	100.097	947.701		1996	287.729	376.078	178.57	98.98	941.358		1996	290.435	376.893	179.398	100.046	946.772		1996	290.56	376.143	179.513	100.326	946.543		1996	314.934	385.954	191.222	116.607	1008.72		1996	275.126	370.389	173.715	95.6451	914.876		1996	292.043	377.984	180.479	100.3	950.806		1996
1997	289.586	414.483	218.389	85.2517	1007.71		1997	285.622	413.602	217.546	83.6093	1000.38		1997	288.998	414.445	217.802	85.1482	1006.39		1997	289.217	413.609	218.047	85.3608	1006.23		1997	306.893	431.102	238.258	94.4674	1070.72		1997	274.774	410.081	211.117	80.8835	976.855		1997	290.951	415.601	219.236	85.3778	1011.17		1997
1998	240.801	353.428	230.989	102.837	928.054		1998	236.327	352.346	230.009	101.667	920.348		1998	240.274	353.435	230.243	102.765	926.718		1998	240.437	352.62	230.457	103.062	926.576		1998	250.163	360.307	252.652	121.318	984.439		1998	224.841	347.885	224.476	98.8826	896.085		1998	241.944	354.308	232.044	103.03	931.326		1998
1999	271.622	367.085	190.559	94.0984	923.365		1999	267.72	365.98	189.295	92.5699	915.565		1999	271.205	366.877	190.127	94.0343	922.243		1999	271.266	366.287	190.17	94.3203	922.043		1999	285.957	379.94	204.476	107.694	978.066		1999	254.029	361.799	183.467	89.0285	888.323		1999	272.731	368.39	191.318	94.2417	926.681		1999
2000	333.227	374.54	183.38	79.892	971.039		2000	331.352	373.754	182.075	78.0177	965.198		2000	332.598	374.518	182.816	79.8122	969.744		2000	333.057	373.672	183.022	79.9787	969.729		2000	367.523	387.192	195.891	87.6747	1038.28		2000	316.655	367.591	175.794	74.2582	934.298		2000	335.185	375.545	184.163	79.9593	974.852		2000
2001	319.937	374.329	212.217	102.517	1009		2001	316.686	373.472	211.353	101.173	1002.68		2001	319.32	374.454	211.711	102.405	1007.89		2001	319.563	373.461	211.848	102.72	1007.59		2001	348.061	388.715	234.865	121.503	1093.14		2001	302.391	368.703	204.992	97.7751	973.861		2001	321.723	375.297	212.995	102.711	1012.73		2001
2002	255.974	403.714	220.967	86.3692	967.024		2002	251.967	402.601	220.124	84.7098	959.402		2002	255.469	403.844	220.365	86.3357	966.014		2002	255.605	402.806	220.574	86.5484	965.534		2002	273.628	422.472	245.104	99.4688	1040.67		2002	238.947	397.646	212.15	80.8477	929.59		2002	257.3	404.895	222.003	86.4808	970.678		2002
2003	253.624	322.784	188.401	105.7	870.509		2003	249.38	321.673	186.951	104.665	862.669		2003	253.124	322.618	187.825	105.618	869.186		2003	253.271	322.007	187.91	105.953	869.14		2003	269.499	334.182	204.485	126.179	934.344		2003	235.212	316.202	179.688	100.316	831.417		2003	254.806	323.578	189.189	105.875	873.449		2003
2004	307.195	373.809	210.823	91.8488	983.675		2004	304.148	372.67	209.553	90.5246	976.896		2004	306.659	373.716	210.242	91.8557	982.473		2004	306.899	372.859	210.388	92.096	982.242		2004	337.976	396.111	238.623	108.73	1081.44		2004	288.451	367.6	203.662	86.1238	945.837		2004	308.937	375.229	212.133	91.932	988.231		2004
2005	319.195	378.955	192.692	95.5995	986.442		2005	316.152	378.353	191.61	94.3581	980.473		2005	318.535	378.952	192.152	95.5413	985.18		2005	318.937	378.055	192.331	95.7912	985.115		2005	356.028	404.246	217.018	111.34	1088.63		2005	299.919	372.114	185.1	89.746	946.878		2005	321.25	380.24	193.802	95.8212	991.113		2005
2006	306.853	367.664	205.868	97.841	978.226		2006	303.799	366.778	204.792	96.4608	971.829		2006	306.159	367.687	205.141	97.685	976.671		2006	306.546	366.771	205.324	98.0422	976.683		2006	338.012	390.362	232.244	117.718	1078.34		2006	287.247	360.353	198.468	92.8385	938.906		2006	308.64	368.582	207.15	97.9734	982.346		2006
2007	308.245	340.074	189.151	91.4739	928.944		2007	304.705	338.779	187.703	89.8428	921.029		2007	307.554	339.967	188.511	91.4319	927.464		2007	307.825	339.161	188.666	91.7415	927.394		2007	340.874	353.514	210.597	108.844	1013.83		2007	290.144	333.318	181.852	85.9107	891.224		2007	310.164	340.995	190.138	91.6093	932.907		2007
2008	296.823	323.397	186.197	104.713	911.13		2008	292.953	322.112	184.869	103.736	903.669		2008	296.02	323.427	185.571	104.657	909.675		2008	296.443	322.586	185.779	104.9	909.709		2008	328.476	334.666	208.17	125.505	996.817		2008	277.062	315.864	178.833	98.3235	870.083		2008	298.785	324.318	187.257	105.003	915.364		2008
2009	300.677	359.128	190.243	96.1701	946.218		2009	296.836	358.2	189.087	94.8064	938.931		2009	299.914	359.178	189.551	96.059	944.702		2009	300.381	358.273	189.883	96.3904	944.928		2009	335.551	380.57	215.009	114.285	1045.41		2009	281.412	351.565	180.618	89.6451	903.241		2009	302.785	360.369	191.17	96.3334	950.658		2009
2010	275.188	382.746	201.444	109.901	969.28		2010	271.32	381.603	200.133	109.044	962.1		2010	274.665	382.615	200.718	109.859	967.857		2010	274.937	381.655	200.89	110.324	967.805		2010	300.487	404.386	229.246	139.344	1073.46		2010	250.879	376.761	192.54	103.541	923.721		2010	276.819	384.231	202.283	110.095	973.427		2010
2011	326.27	339.771	180.045	90.4286	936.515		2011	323.834	338.926	178.344	88.9127	930.017		2011	325.592	339.579	179.436	90.412	935.019		2011	326.244	338.903	179.62	90.7283	935.496		2011	373.541	362.187	200.272	112.401	1048.4		2011	307.166	333.099	172.536	84.4132	897.214		2011	329.003	341.139	181.004	90.5845	941.73		2011
2012	295.448	375.994	195.979	81.8957	949.317		2012	291.316	375.236	194.233	79.876	940.661		2012	294.701	375.784	195.277	81.8207	947.583		2012	295.011	374.922	195.565	82.0828	947.581		2012	329.589	400.045	221.559	95.0289	1046.22		2012	275.76	368.316	187.081	75.1148	906.272		2012	297.499	377.624	197.046	82.0889	954.259		2012
2013	307.585	408.606	199.66	90.6677	1006.52		2013	304.645	407.587	197.82	88.8631	998.916		2013	306.83	408.399	198.815	90.5813	1004.62		2013	307.395	407.233	199.138	90.8885	1004.65		2013	342.376	432.617	223.752	110.592	1109.34		2013	283.751	401.745	191.272	84.4542	961.222		2013	310.246	410.555	200.921	90.9346	1012.66		2013
2014	315.782	345.855	175.959	102.677	940.274		2014	311.277	344.561	173.766	101.29	930.894		2014	314.907	346.052	175.181	102.582	938.722		2014	315.308	344.918	175.483	102.983	938.692		2014	353.141	363.307	192.197	128.331	1036.98		2014	296.08	339.251	167.516	96.1368	898.983		2014	317.998	347.06	177.266	102.95	945.273		2014
2015	273.985	365.957	186.997	96.7176	923.656		2015	268.336	364.264	184.597	94.7911	911.988		2015	273.144	365.875	186.174	96.6287	921.821		2015	273.547	364.839	186.373	97.0067	921.766		2015	299.537	385.74	203.829	118.53	1007.64		2015	253.598	359.807	178.718	90.1101	882.234		2015	276.037	367.332	188.13	97.0089	928.509		2015
2016	294.46	392.005	181.618	98.7917	966.875		2016	290.257	390.498	179.818	96.5741	957.148		2016	293.496	391.765	180.924	98.6409	964.826		2016	293.995	390.517	181.1	99.031	964.643		2016	328.657	408.616	198.371	118.016	1053.66		2016	272.666	384.57	172.666	92.1894	922.091		2016	296.377	393.9	182.814	99.1034	972.195		2016
2017	331.215	405.381	192.618	101.709	1030.92		2017	327.492	403.847	190.788	100.234	1022.36		2017	330.35	404.99	191.805	101.628	1028.77		2017	330.769	403.816	192.011	102.028	1028.62		2017	376.195	428.427	212.624	123.873	1141.12		2017	308.769	398.444	182.554	93.9462	983.714		2017	333.956	407.747	193.81	101.924	1037.44		2017
2018	293.557	419.19	199.073	80.9289	992.749		2018	288.771	417.565	197.09	78.1397	981.565		2018	292.496	419.361	198.232	80.8292	990.918		2018	292.928	417.741	198.597	81.1052	990.372		2018	323.915	441.419	225.655	97.3179	1088.31		2018	269.909	410.433	189.511	74.1468	943.999		2018	296.209	420.969	200.439	81.1608	998.778		2018
2019	293.81	379.67	208.961	92.6981	975.139		2019	289.828	378.528	207.558	92.3818	968.296		2019	293.008	379.613	208.012	92.6848	973.317		2019	293.589	378.581	208.401	92.7496	973.321		2019	337.355	412.452	241.391	99.4398	1090.64		2019	270.282	373.038	199.007	90.4391	932.766		2019	296.134	381.498	210.489	92.817	980.938		2019
							Indicator R	0.503942	0.118163	0.283241	0.616671	0.314386		Indicator R	0.0809489	0.00241144	0.126905	0.027376	0.054316		Indicator R	0.0424738	0.100831	0.0849748	-0.0913121	0.0607397		Indicator R	-3.34137	-1.57664	-3.82641	-6.69237	-3.10292		Indicator R	2.68833	0.706053	1.62599	2.37712	1.65304		Indicator R	-0.225587	-0.125496	-0.193559	-0.068153	-0.164726		Indicator R
Huaibei (1960-1989 and 1990-2019)
original ETo	spring	summer	autumn	winter	annual		ETo with detrended Tmean	spring	summer	autumn	winter	annual		ETo with detrended Tmax	spring	summer	autumn	winter	annual		ETo with detrended Tmin	spring	summer	autumn	winter	annual		ETo with detrended VPD	spring	summer	autumn	winter	annual		ETo with detrended WS	spring	summer	autumn	winter	annual		ETo with detrended RH	spring	summer	autumn	winter	annual		ETo with detrended SH
1960	292.573	411.225	200.452	114.067	1018.32		1960	292.573	411.225	200.452	114.061	1018.31		1960	292.573	411.225	200.452	114.071	1018.32		1960	292.573	411.225	200.452	114.072	1018.32		1960	292.573	411.225	200.452	114.493	1018.74		1960	292.573	411.225	200.452	114.185	1018.43		1960	292.573	411.225	200.452	114.058	1018.31		1960
1961	328.422	408.6	204.968	116.643	1058.63		1961	328.421	408.659	204.973	116.608	1058.66		1961	328.433	408.72	204.967	116.65	1058.77		1961	328.421	408.628	204.969	116.656	1058.67		1961	329.337	409.078	205.494	117.691	1061.6		1961	328.602	409.307	204.864	116.838	1059.61		1961	328.398	408.489	204.964	116.631	1058.48		1961
1962	376.6	401.005	195.401	120.811	1093.82		1962	376.53	401.177	195.417	120.81	1093.93		1962	376.618	401.217	195.41	120.823	1094.07		1962	376.599	401.056	195.409	120.836	1093.9		1962	379.218	401.637	196.178	122.437	1099.47		1962	376.954	402.464	195.138	120.999	1095.55		1962	376.535	400.843	195.414	120.792	1093.58		1962
1963	243.279	382.087	223.575	86.5048	935.446		1963	243.188	382.339	223.599	86.4659	935.593		1963	243.326	382.359	223.586	86.5081	935.779		1963	243.276	382.144	223.585	86.524	935.529		1963	244.348	383.26	225.701	87.7083	941.016		1963	243.737	383.961	223.292	86.7764	937.767		1963	243.272	381.853	223.615	86.4852	935.226		1963
1964	257.958	459.833	184.066	106.63	1008.49		1964	257.838	460.076	184.097	106.6	1008.61		1964	258.029	460.311	184.062	106.638	1009.04		1964	257.944	459.945	184.079	106.659	1008.63		1964	259.218	462.206	186.04	108.947	1016.41		1964	258.752	462.726	183.732	107.048	1012.26		1964	257.85	459.376	184.14	106.601	1007.97		1964
1965	342.133	402.366	224.064	119.994	1088.56		1965	342.042	402.792	224.096	119.91	1088.84		1965	342.197	402.825	224.103	120.031	1089.16		1965	342.126	402.465	224.083	120.024	1088.7		1965	347.332	404.778	227.168	123.124	1102.4		1965	342.636	405.756	223.587	120.29	1092.27		1965	341.926	401.891	224.098	119.966	1087.88		1965
1966	299.409	471.743	244.24	98.7534	1114.15		1966	299.449	472.058	244.229	98.6429	1114.38		1966	299.533	472.494	244.254	98.7818	1115.06		1966	299.398	471.935	244.252	98.7987	1114.38		1966	303.468	475.873	250.771	101.641	1131.75		1966	300.064	476.3	243.799	99.1568	1119.32		1966	299.271	471.052	244.273	98.7292	1113.33		1966
1967	290.102	458.089	214.252	111.032	1073.47		1967	290.088	458.465	214.2	110.973	1073.73		1967	290.255	458.983	214.248	111.042	1074.53		1967	290.069	458.322	214.274	111.103	1073.77		1967	294.447	462.188	218.806	116.078	1091.52		1967	291.469	462.218	213.599	111.755	1079.04		1967	290.017	457.181	214.248	110.973	1072.42		1967
1968	342.982	435.927	203.855	76.6534	1059.42		1968	342.828	436.645	203.878	76.5251	1059.88		1968	343.156	436.76	203.907	76.6472	1060.47		1968	342.956	436.124	203.866	76.6923	1059.64		1968	351.06	439.871	208.245	78.7207	1077.9		1968	343.78	441.325	203.081	77.4899	1065.68		1968	342.853	435.038	203.854	76.6385	1058.38		1968
1969	278.141	425.01	214.359	121.151	1038.66		1969	278.337	425.918	214.33	121.04	1039.63		1969	278.235	425.917	214.439	121.17	1039.76		1969	278.123	425.248	214.345	121.215	1038.93		1969	281.535	428.526	219.842	127.849	1057.75		1969	279.815	431.821	213.048	121.854	1046.54		1969	277.958	424.322	214.337	121.117	1037.73		1969
1970	291.925	384.615	189.382	97.6994	963.621		1970	291.873	385.676	189.499	97.5706	964.619		1970	292.03	385.512	189.438	97.6971	964.677		1970	291.893	384.841	189.383	97.7591	963.877		1970	298.48	386.975	193.978	103.184	982.616		1970	294.044	391.903	188.515	98.7063	973.169		1970	291.803	383.864	189.523	97.6892	962.879		1970
1971	324.066	385.585	208.711	89.4496	1007.81		1971	324.047	386.783	208.702	89.2626	1008.79		1971	324.282	386.89	208.752	89.4593	1009.38		1971	324.03	385.956	208.734	89.4966	1008.22		1971	332.529	387.715	215.38	93.9861	1029.61		1971	325.324	391.912	207.898	89.9052	1015.04		1971	323.695	384.658	208.922	89.4448	1006.72		1971
1972	283.189	385.305	205.151	86.7897	960.435		1972	282.97	386.625	205.221	86.5032	961.318		1972	283.266	386.415	205.117	86.8007	961.598		1972	283.141	385.585	205.168	86.8234	960.718		1972	289.848	389.236	211.968	91.7202	982.773		1972	286.043	393.936	203.62	87.627	971.226		1972	283.071	384.34	205.267	86.755	959.432		1972
1973	267.978	411.744	212.137	105.639	997.498		1973	267.801	413.278	212.087	105.621	998.787		1973	268.164	413.208	212.238	105.715	999.325		1973	267.922	412.108	212.157	105.741	997.928		1973	273.935	414.904	221.252	113.932	1024.02		1973	269.218	420.171	210.913	106.325	1006.63		1973	267.764	410.751	212.341	105.537	996.393		1973
1974	316.614	398.413	205.983	89.4101	1010.42		1974	316.479	399.98	205.994	89.0576	1011.51		1974	316.731	399.612	206.062	89.4706	1011.88		1974	316.575	398.711	206.03	89.4696	1010.79		1974	326.161	403.315	214.149	94.7405	1038.37		1974	318.249	407.361	204.539	90.26	1020.41		1974	316.332	397.44	206.313	89.3325	1009.42		1974
1975	295.547	384.678	192.471	101.981	974.677		1975	295.546	386.306	192.71	101.966	976.528		1975	295.84	385.946	192.591	102.002	976.378		1975	295.5	385.019	192.494	102.089	975.102		1975	307.158	389.073	199.099	110.824	1006.15		1975	296.11	393.869	191.407	102.437	983.823		1975	294.859	383.628	192.613	101.843	972.943		1975
1976	281.358	381.703	208.881	113.066	985.008		1976	281.499	383.401	209.112	112.968	986.98		1976	281.547	383.246	208.965	113.099	986.857		1976	281.314	382.078	208.929	113.178	985.498		1976	290.709	386.379	219.317	126.668	1023.07		1976	282.768	391.28	206.711	113.878	994.638		1976	281.143	380.395	208.909	112.992	983.439		1976
1977	263.698	393.258	209.163	106.835	972.954		1977	263.535	394.596	209.376	106.668	974.176		1977	263.935	394.625	209.236	106.903	974.7		1977	263.632	393.62	209.205	106.933	973.391		1977	271.899	400.299	218.098	116.688	1006.98		1977	263.933	403.743	207.417	107.367	982.461		1977	263.857	392.036	209.366	106.692	971.951		1977
1978	338.846	454.884	206.995	103.914	1104.64		1978	339.173	456.252	207.194	103.655	1106.27		1978	338.952	456.868	207.011	103.958	1106.79		1978	338.815	455.292	207.032	103.986	1105.13		1978	359.416	464.522	218.009	113.035	1154.98		1978	340.397	465.653	205.246	104.518	1115.81		1978	338.623	452.917	207.116	103.832	1102.49		1978
1979	296.181	415.301	218.834	90.2021	1020.52		1979	295.986	417.169	218.811	89.8803	1021.85		1979	296.373	417.131	218.785	90.251	1022.54		1979	296.127	415.734	218.868	90.3107	1021.04		1979	309.764	423.808	234.729	98.7746	1067.08		1979	297.762	426.372	216.627	91.4349	1032.2		1979	295.686	413.704	218.927	90.1037	1018.42		1979
1980	285.66	356.259	206.629	100.421	948.97		1980	285.852	358.782	206.996	100.296	951.926		1980	285.915	357.996	206.797	100.445	951.153		1980	285.567	356.68	206.711	100.549	949.506		1980	299.247	360.218	217.385	113.365	990.215		1980	287.111	367.6	203.162	101.56	959.432		1980	285.293	354.791	206.948	100.441	947.474		1980
1981	328.932	405.737	192.527	90.2423	1017.44		1981	328.928	407.787	192.718	89.8174	1019.25		1981	329.077	408.041	192.572	90.292	1019.98		1981	328.879	406.277	192.577	90.3564	1018.09		1981	351.247	414.19	204.535	101.482	1071.45		1981	331.252	417.857	190.156	90.9079	1030.17		1981	328.482	403.679	192.997	90.237	1015.4		1981
1982	302.732	369.366	193.982	100.087	966.167		1982	302.751	371.738	194.243	99.6493	968.381		1982	302.92	370.969	194.003	100.092	967.983		1982	302.665	369.78	193.993	100.206	966.644		1982	320.963	376.762	204.781	114.965	1017.47		1982	305.913	379.492	191.674	101.076	978.155		1982	302.507	368.178	194.316	100.052	965.053		1982
1983	292.519	407.664	198.002	94.5454	992.73		1983	292.369	410.157	198	94.1483	994.674		1983	292.646	409.768	197.887	94.5488	994.851		1983	292.383	408.279	198.056	94.7029	993.42		1983	308.957	419.592	212.017	111.939	1052.5		1983	294.86	418.801	196.464	95.5984	1005.72		1983	292.308	405.92	198.611	94.5447	991.383		1983
1984	288.487	371.295	186.708	84.732	931.222		1984	288.251	373.773	186.866	84.3055	933.195		1984	288.634	373.297	186.752	84.7174	933.401		1984	288.391	371.905	186.759	84.8536	931.908		1984	304.38	377.076	198.402	94.611	974.469		1984	292.435	386.528	183.264	86.5033	948.731		1984	288.461	369.82	186.913	84.6318	929.826		1984
1985	268.285	390.778	169.11	91.6371	919.811		1985	268.349	393.798	169.361	91.262	922.77		1985	268.38	393.212	168.96	91.6248	922.176		1985	268.17	391.41	169.152	91.7764	920.508		1985	279.817	396.35	180.158	106.124	962.448		1985	269.085	404.171	166.578	92.7538	932.588		1985	268.417	389.069	169.633	91.5166	918.636		1985
1986	302.788	369.505	202.745	93.6766	968.715		1986	302.889	372.403	203.169	93.135	971.596		1986	302.931	371.182	202.518	93.7235	970.353		1986	302.674	369.971	202.813	93.7877	969.246		1986	327.475	376.029	220.611	107.284	1031.4		1986	303.249	383.554	201.22	95.2075	983.23		1986	302.791	368.382	203.222	93.8552	968.25		1986
1987	275.656	374.329	210.241	99.5042	959.73		1987	275.402	377.142	210.467	99.3685	962.38		1987	275.841	376.029	209.857	99.5405	961.268		1987	275.557	374.842	210.298	99.6569	960.354		1987	288.351	382.231	224.037	120.697	1015.32		1987	277.535	387.818	206.595	100.929	972.878		1987	275.713	372.911	210.685	99.4146	958.724		1987
1988	287.956	404.248	209.415	89.2204	990.839		1988	287.962	407.668	209.666	88.8141	994.11		1988	288.241	406.908	209.239	89.2484	993.637		1988	287.858	404.997	209.489	89.3402	991.684		1988	309.625	416.094	235.747	105.787	1067.25		1988	291.612	417.144	206.719	90.0753	1005.55		1988	288.081	402.168	210.44	89.1601	989.849		1988
1989	278.931	365.08	206.081	78.9626	929.054		1989	278.263	368.707	206.222	78.9013	932.094		1989	279.049	367.765	205.944	78.9334	931.692		1989	278.862	365.75	206.137	78.9728	929.722		1989	300.653	373.298	227.497	83.7704	985.219		1989	281.006	378.592	203.043	77.788	940.429		1989	278.765	363.418	206.595	79.0527	927.831		1989
1990	269.711	372.024	199.686	90.5578	931.979		1990	269.711	372.024	199.686	90.545	931.966		1990	269.711	372.024	199.686	90.5585	931.979		1990	269.711	372.024	199.686	90.56	931.981		1990	269.711	372.024	199.686	90.5983	932.019		1990	269.711	372.024	199.686	90.4459	931.867		1990	269.711	372.024	199.686	90.5624	931.983		1990
1991	241.754	367.247	213.393	90.2101	912.603		1991	241.548	367.139	213.364	90.1981	912.25		1991	241.729	367.195	213.404	90.213	912.541		1991	241.746	367.206	213.39	90.2142	912.556		1991	241.819	367.307	213.534	90.2522	912.912		1991	240.491	366.763	213.503	90.0145	910.772		1991	241.808	367.332	213.35	90.2307	912.72		1991
1992	287.237	406.579	189.424	86.2785	969.52		1992	286.826	406.398	189.396	86.2226	968.842		1992	287.159	406.481	189.446	86.2823	969.369		1992	287.21	406.505	189.422	86.2914	969.428		1992	287.456	406.855	189.627	86.2454	970.184		1992	285.172	405.464	189.507	85.8733	966.016		1992	287.429	406.756	189.35	86.3041	969.839		1992
1993	281.389	345.539	192.069	100.679	919.677		1993	280.853	345.275	191.983	100.655	918.767		1993	281.294	345.449	192.087	100.678	919.507		1993	281.366	345.456	192.042	100.688	919.552		1993	281.709	345.792	192.289	100.693	920.483		1993	277.759	343.878	192.244	99.916	913.797		1993	281.63	345.75	191.945	100.745	920.071		1993
1994	299.598	429.481	211.617	96.8908	1037.59		1994	298.927	429.152	211.502	96.7981	1036.38		1994	299.421	429.273	211.645	96.897	1037.24		1994	299.547	429.296	211.602	96.9055	1037.35		1994	300.165	429.777	212.101	96.8601	1038.9		1994	294.779	427.322	211.825	96.0048	1029.93		1994	300.081	429.877	211.427	96.9611	1038.35		1994
1995	291.827	387.704	207.219	104.376	991.125		1995	291.001	387.184	207.092	104.167	989.444		1995	291.665	387.377	207.264	104.375	990.681		1995	291.791	387.486	207.202	104.388	990.867		1995	292.585	388.094	207.989	104.525	993.192		1995	285.845	384.915	207.614	103.279	981.654		1995	292.349	388.228	207.047	104.488	992.113		1995
1996	290.757	376.974	179.873	100.097	947.701		1996	289.729	376.419	179.701	99.9928	945.842		1996	290.582	376.62	179.866	100.095	947.163		1996	290.705	376.722	179.816	100.095	947.338		1996	291.323	377.529	180.196	100.652	949.7		1996	283.973	373.599	180.338	98.8941	936.803		1996	291.291	377.511	179.643	100.198	948.644		1996
1997	289.586	414.483	218.389	85.2517	1007.71		1997	288.205	413.918	218.307	85.0467	1005.48		1997	289.225	414.103	218.455	85.2641	1007.05		1997	289.492	414.219	218.38	85.2614	1007.35		1997	290.586	415.421	219.374	84.9613	1010.34		1997	281.804	410.695	218.791	83.868	995.159		1997	290.407	415.236	218.046	85.3794	1009.07		1997
1998	240.801	353.428	230.989	102.837	928.054		1998	239.042	352.738	230.95	102.702	925.432		1998	240.505	353.184	231.072	102.844	927.605		1998	240.687	353.179	230.926	102.842	927.634		1998	241.185	354.043	232.16	103.262	930.65		1998	232.159	348.922	231.508	101.407	913.996		1998	241.403	353.98	230.662	102.983	929.028		1998
1999	271.622	367.085	190.559	94.0984	923.365		1999	269.912	366.258	190.341	93.9844	920.496		1999	271.279	366.571	190.607	94.1042	922.561		1999	271.504	366.761	190.511	94.1282	922.905		1999	272.321	367.918	191.421	94.3101	925.971		1999	261.479	362.623	191.272	92.033	907.406		1999	272.52	367.978	190.269	94.1989	924.966		1999
2000	333.227	374.54	183.38	79.892	971.039		2000	332.402	373.729	183.132	79.685	968.948		2000	332.798	374.052	183.349	79.9032	970.102		2000	333.167	374.147	183.292	79.9086	970.514		2000	334.854	375.645	184.192	79.9483	974.64		2000	322.407	368.538	184.026	77.5466	952.518		2000	334.704	375.298	183.109	79.9415	973.053		2000
2001	319.937	374.329	212.217	102.517	1009		2001	318.268	373.447	211.999	102.284	1006		2001	319.432	373.876	212.242	102.523	1008.07		2001	319.793	373.936	212.157	102.54	1008.43		2001	321.46	375.675	213.998	102.448	1013.58		2001	307.618	368.34	213.306	100.343	989.607		2001	321.252	375.261	211.933	102.715	1011.16		2001
2002	255.974	403.714	220.967	86.3692	967.024		2002	253.862	402.809	220.752	86.1396	963.562		2002	255.433	403.205	221.079	86.3533	966.071		2002	255.816	403.319	220.944	86.3787	966.458		2002	257.17	404.801	222.599	86.4952	971.065		2002	243.775	397.116	222.044	84.0572	946.993		2002	256.967	405.02	220.697	86.593	969.277		2002
2003	253.624	322.784	188.401	105.7	870.509		2003	251.371	321.722	188.124	105.427	866.644		2003	253.127	322.303	188.38	105.71	869.519		2003	253.479	322.415	188.237	105.718	869.849		2003	254.154	323.686	188.915	105.411	872.167		2003	237.903	315.205	189.073	102.889	845.07		2003	254.731	323.662	187.684	105.912	871.989		2003
2004	307.195	373.809	210.823	91.8488	983.675		2004	305.262	372.755	210.423	91.7253	980.165		2004	306.595	373.163	210.911	91.845	982.514		2004	307.067	373.335	210.728	91.8782	983.008		2004	309.217	375.37	213.079	92.2755	989.941		2004	292.106	366.31	211.662	89.0148	959.093		2004	308.99	375.185	210.425	92.0566	986.656		2004
2005	319.195	378.955	192.692	95.5995	986.442		2005	317.115	378.11	192.365	95.5422	983.132		2005	318.731	378.195	192.79	95.5817	985.298		2005	319.107	378.461	192.625	95.6084	985.802		2005	321.204	380.599	194.811	95.9529	992.567		2005	302.079	370.242	193.867	92.5869	958.775		2005	320.921	380.849	192.427	95.8105	990.007		2005
2006	306.853	367.664	205.868	97.841	978.226		2006	305.189	366.666	205.475	97.663	974.993		2006	306.143	366.991	205.87	97.8409	976.844		2006	306.74	367.087	205.678	97.8684	977.374		2006	308.94	369.987	208.769	98.3884	986.085		2006	287.764	358.61	206.752	94.8619	947.987		2006	308.913	368.81	205.184	97.9549	980.862		2006
2007	308.245	340.074	189.151	91.4739	928.944		2007	306.191	338.696	188.82	91.1979	924.905		2007	307.447	339.318	189.133	91.4764	927.374		2007	308.018	339.519	188.997	91.4684	928.002		2007	310.912	340.789	190.508	91.4995	933.708		2007	289.932	331.234	190.265	87.6045	899.036		2007	310.367	341.322	188.593	91.6792	931.961		2007
2008	296.823	323.397	186.197	104.713	911.13		2008	294.266	321.986	186.025	104.475	906.752		2008	295.934	322.856	186.355	104.773	909.918		2008	296.655	322.929	186.139	104.727	910.45		2008	299.178	324.359	187.471	105.183	916.192		2008	277.702	313.111	187.246	100.688	878.747		2008	299.438	324.523	186.072	105.196	915.229		2008
2009	300.677	359.128	190.243	96.1701	946.218		2009	298.027	357.99	190.032	95.9713	942.021		2009	299.886	358.432	190.348	96.0949	944.761		2009	300.481	358.597	190.145	96.179	945.402		2009	304.328	361.752	192.137	96.7574	954.975		2009	279.688	348.187	190.186	91.9278	909.989		2009	303.104	360.945	189.549	96.3555	949.953		2009
2010	275.188	382.746	201.444	109.901	969.28		2010	272.33	381.347	201.179	109.782	964.637		2010	274.577	381.744	201.309	109.871	967.501		2010	275.012	381.977	201.234	109.958	968.181		2010	277.731	385.222	203.728	110.703	977.384		2010	248.612	372.612	202.089	105.852	929.164		2010	277.228	384.518	200.662	110.276	972.685		2010
2011	326.27	339.771	180.045	90.4286	936.515		2011	324.574	338.601	179.583	90.3558	933.114		2011	325.572	338.89	180.059	90.4076	934.929		2011	326.212	339.174	179.906	90.4705	935.763		2011	329.97	342.105	181.785	89.8784	943.739		2011	303.959	329.057	181.266	86.6778	900.961		2011	329.43	341.404	179.429	90.7285	940.992		2011
2012	295.448	375.994	195.979	81.8957	949.317		2012	292.301	374.819	195.411	81.5952	944.126		2012	294.537	374.879	196.062	81.8639	947.343		2012	295.173	375.282	195.848	81.9031	948.206		2012	298.491	377.569	198.204	82.1979	956.461		2012	272.414	364.647	196.496	77.2492	910.806		2012	298.211	378.326	195.467	82.1828	954.188		2012
2013	307.585	408.606	199.66	90.6677	1006.52		2013	304.717	407.187	199.266	90.4472	1001.62		2013	306.772	407.221	199.724	90.6347	1004.35		2013	307.455	407.561	199.471	90.6747	1005.16		2013	309.973	409.251	202.117	90.4847	1011.83		2013	279.88	396.393	200.628	85.7321	962.633		2013	310.984	410.944	199.1	91.3057	1012.33		2013
2014	315.782	345.855	175.959	102.677	940.274		2014	312.51	343.749	175.171	102.324	933.754		2014	314.345	344.736	175.974	102.697	937.751		2014	315.451	345.137	175.776	102.713	939.077		2014	319.703	348.752	178.054	102.975	949.485		2014	292.774	335.578	177.514	97.7572	903.624		2014	319.542	348.168	175.383	103.168	946.261		2014
2015	273.985	365.957	186.997	96.7176	923.656		2015	269.301	363.848	186.337	96.288	915.775		2015	272.847	364.679	187.129	96.7473	921.403		2015	273.683	365.123	186.784	96.7686	922.359		2015	276.35	368.694	188.726	95.84	929.611		2015	248.398	354.057	188.763	91.4851	882.703		2015	276.986	368.53	186.33	97.3075	929.153		2015
2016	294.46	392.005	181.618	98.7917	966.875		2016	290.983	389.603	181.161	98.3146	960.061		2016	293.124	390.303	181.584	98.7615	963.773		2016	294.138	390.757	181.48	98.8193	965.195		2016	297.339	393.432	183.647	98.8449	973.263		2016	265.507	378.649	183.886	94.3763	922.419		2016	297.708	394.79	181.377	99.5882	973.464		2016
2017	331.215	405.381	192.618	101.709	1030.92		2017	328.284	402.919	191.824	101.148	1024.18		2017	329.92	403.438	192.529	101.642	1027.53		2017	330.897	404.057	192.308	101.699	1028.96		2017	336.094	408.526	195.187	102.549	1042.36		2017	303.585	392.084	193.165	95.3231	984.156		2017	335.418	409.001	191.572	102.081	1038.07		2017
2018	293.557	419.19	199.073	80.9289	992.749		2018	289.718	417.077	198.413	80.2324	985.441		2018	291.839	417.103	199.143	80.8716	988.957		2018	293.1	417.941	198.946	80.9521	990.939		2018	297.84	423.269	201.696	80.5371	1003.34		2018	265.808	403.744	201.14	75.4647	946.158		2018	297.927	423.531	198.22	81.3362	1001.01		2018
2019	293.81	379.67	208.961	92.6981	975.139		2019	290.492	377.591	208.895	92.6259	969.604		2019	292.668	378.213	208.962	92.6905	972.534		2019	293.613	378.751	208.777	92.697	973.839		2019	297.561	385.376	214.238	92.6118	989.788		2019	264.158	365.648	210.132	91.376	931.314		2019	297.826	383.168	208.199	93.0152	982.208		2019
							Indicator R (1960-1989)	0.0061999	-0.117464	-0.0166618	0.0616246	-0.0425055		Indicator R (1960-1989)	-0.0142142	-0.100744	0.00121139	-0.00615616	-0.0448437		Indicator R (1960-1989)	0.00521632	-0.026124	-0.00453215	-0.0237988	-0.0121781		Indicator R (1960-1989)	-1.04376	-0.378721	-1.313	-2.49424	-0.982175		Indicator R (1960-1989)	-0.147678	-0.63344	0.228002	-0.216456	-0.270925		Indicator R (1960-1989)	0.0152325	0.0812707	-0.0333626	0.011183	0.0314387		Indicator R (1960-1989)
							Indicator R (1990-2019)	0.206353	0.0883177	0.0456699	0.0669217	0.11288		Indicator R (1990-2019)	0.0640509	0.0588232	-0.00472209	0.00243595	0.0419672		Indicator R (1990-2019)	0.0153473	0.0417575	0.0157926	-0.00508109	0.0236584		Indicator R (1990-2019)	-0.192602	-0.121391	-0.236242	-0.0335854	-0.15903		Indicator R (1990-2019)	1.60097	0.612836	-0.124937	0.901801	0.793708		Indicator R (1990-2019)	-0.186776	-0.115945	0.0646839	-0.0779302	-0.0978713		Indicator R (1990-2019)
Jianghuai (1960-2019)
original ETo	spring	summer	autumn	winter	annual		ETo with detrended Tmean	spring	summer	autumn	winter	annual		ETo with detrended Tmax	spring	summer	autumn	winter	annual		ETo with detrended Tmin	spring	summer	autumn	winter	annual		ETo with detrended VPD	spring	summer	autumn	winter	annual		ETo with detrended WS	spring	summer	autumn	winter	annual		ETo with detrended RH	spring	summer	autumn	winter	annual		ETo with detrended SH
1960	247.29	389.877	202.978	102.647	942.792		1960	247.29	389.877	202.978	102.62	942.765		1960	247.29	389.877	202.978	102.646	942.79		1960	247.29	389.877	202.978	102.649	942.793		1960	247.29	389.877	202.978	102.739	942.883		1960	247.29	389.877	202.978	102.541	942.685		1960	247.29	389.877	202.978	102.649	942.793		1960
1961	278.427	407.527	198.675	110.955	995.584		1961	278.34	407.493	198.645	110.903	995.381		1961	278.405	407.517	198.662	110.95	995.535		1961	278.422	407.504	198.663	110.96	995.549		1961	278.636	407.638	198.808	111.269	996.35		1961	277.684	407.245	198.381	110.642	993.953		1961	278.465	407.562	198.692	110.961	995.68		1961
1962	288.432	371.384	201.444	117.498	978.758		1962	288.26	371.321	201.382	117.439	978.403		1962	288.392	371.378	201.42	117.492	978.682		1962	288.425	371.349	201.42	117.508	978.702		1962	288.883	371.541	201.712	117.97	980.106		1962	286.965	370.742	200.761	116.985	975.453		1962	288.509	371.436	201.475	117.509	978.929		1962
1963	216.993	379.319	212.789	87.8837	896.984		1963	216.683	379.212	212.703	87.7537	896.352		1963	216.944	379.295	212.75	87.8776	896.866		1963	216.978	379.26	212.756	87.8887	896.883		1963	217.208	379.564	213.283	88.2083	898.264		1963	214.737	378.379	211.892	87.1198	892.129		1963	217.064	379.415	212.84	87.8912	897.21		1963
1964	238.513	446.409	209.198	103.078	997.198		1964	238.056	446.256	209.112	102.925	996.348		1964	238.425	446.388	209.162	103.064	997.04		1964	238.479	446.319	209.167	103.089	997.053		1964	238.652	446.836	209.856	103.726	999.07		1964	235.559	445.15	208.061	102.222	990.991		1964	238.633	446.559	209.287	103.098	997.577		1964
1965	279.249	369.279	213.952	110.463	972.942		1965	278.738	369.096	213.792	110.291	971.916		1965	279.136	369.249	213.875	110.447	972.707		1965	279.221	369.188	213.891	110.474	972.775		1965	280.056	369.675	214.686	111.288	975.705		1965	275.456	367.79	212.508	109.281	965.035		1965	279.45	369.402	214.048	110.477	973.377		1965
1966	252.837	438.753	231.364	96.6421	1019.6		1966	252.183	438.54	231.226	96.4349	1018.38		1966	252.712	438.717	231.275	96.6341	1019.34		1966	252.799	438.609	231.307	96.6612	1019.38		1966	253.437	439.507	232.738	97.4712	1023.15		1966	248.36	437.01	229.551	95.3431	1010.26		1966	253.037	438.977	231.487	96.6648	1020.16		1966
1967	238.108	440.378	226.363	104.686	1009.53		1967	237.377	440.12	226.168	104.483	1008.15		1967	237.964	440.349	226.276	104.677	1009.27		1967	238.058	440.205	226.299	104.721	1009.28		1967	238.654	441.134	227.595	106.089	1013.47		1967	232.896	438.297	224.326	103.324	998.843		1967	238.339	440.63	226.531	104.705	1010.21		1967
1968	285.597	405.462	209.347	82.6586	983.065		1968	284.994	405.161	209.093	82.3951	981.643		1968	285.426	405.379	209.249	82.6443	982.699		1968	285.555	405.3	209.267	82.668	982.79		1968	287.3	406.281	210.61	83.3341	987.526		1968	279.387	403.168	207.073	80.9204	970.549		1968	285.897	405.755	209.487	82.6792	983.819		1968
1969	242.981	389.721	217.473	110.664	960.839		1969	242.056	389.406	217.236	110.463	959.161		1969	242.811	389.617	217.363	110.646	960.437		1969	242.927	389.535	217.38	110.694	960.536		1969	243.641	390.539	219.387	112.434	966.001		1969	236.252	387.055	214.872	108.926	947.106		1969	243.276	390.029	217.657	110.74	961.703		1969
1970	237.542	367.346	188.343	96.8004	890.032		1970	236.509	366.96	188.1	96.464	888.033		1970	237.366	367.252	188.237	96.7869	889.641		1970	237.491	367.142	188.255	96.8276	889.715		1970	238.706	367.811	189.841	98.328	894.686		1970	230.24	364.646	185.652	94.8946	875.433		1970	237.834	367.669	188.525	96.8563	890.884		1970
1971	276.656	406.38	204.118	93.434	980.588		1971	275.598	406.04	203.817	93.1055	978.561		1971	276.418	406.323	204.006	93.4175	980.165		1971	276.585	406.146	204.02	93.4574	980.208		1971	278.395	407.024	206.17	94.7714	986.361		1971	268.378	403.454	201.221	91.1903	964.243		1971	277.043	406.781	204.351	93.4789	981.653		1971
1972	241.744	362.927	204.134	88.7415	897.547		1972	240.379	362.512	203.759	88.3033	894.954		1972	241.478	362.86	203.986	88.7163	897.04		1972	241.676	362.726	204.014	88.7509	897.167		1972	242.659	363.612	206.183	90.0298	902.485		1972	233.257	358.504	200.567	86.527	878.854		1972	242.129	363.24	204.335	88.7935	898.498		1972
1973	242.587	408.469	201.965	101.006	954.026		1973	241.295	407.948	201.596	100.629	951.468		1973	242.35	408.389	201.797	100.979	953.515		1973	242.506	408.171	201.868	101.043	953.588		1973	243.963	408.981	204.535	103.09	960.568		1973	233.196	404.762	198.348	98.4013	934.707		1973	242.987	408.886	202.207	101.065	955.144		1973
1974	277.48	368.61	204.835	89.7136	940.638		1974	276.127	368.106	204.417	89.1598	937.81		1974	277.163	368.54	204.686	89.6846	940.073		1974	277.388	368.348	204.702	89.7322	940.17		1974	279.732	369.299	206.901	91.1215	947.053		1974	267.412	364.767	201.176	87.0518	920.406		1974	278.056	369.001	205.118	89.7659	941.941		1974
1975	251.422	371.387	199.989	103.892	926.691		1975	249.829	370.842	199.565	103.473	923.709		1975	251.123	371.296	199.827	103.843	926.089		1975	251.333	371.091	199.827	103.929	926.181		1975	253.577	371.903	201.713	106.58	933.773		1975	241.402	367.167	195.926	100.998	905.493		1975	251.879	371.865	200.307	103.936	927.987		1975
1976	245.09	371.543	211.202	104.476	932.311		1976	243.331	370.962	210.689	104.145	929.127		1976	244.791	371.373	210.976	104.454	931.593		1976	244.993	371.227	211.032	104.519	931.771		1976	246.702	372.379	213.927	107.77	940.779		1976	233.964	366.747	206.429	101.344	908.484		1976	245.622	372.137	211.502	104.521	933.782		1976
1977	230.959	368.181	212.029	107.25	918.418		1977	229.257	367.635	211.502	106.743	915.137		1977	230.69	368.037	211.785	107.194	917.705		1977	230.875	367.857	211.846	107.288	917.866		1977	232.598	369.354	214.594	110.066	926.611		1977	219.103	362.275	207.136	103.996	892.51		1977	231.399	368.648	212.419	107.31	919.776		1977
1978	284.01	461.176	215.889	107.303	1068.38		1978	282.294	460.589	215.366	106.774	1065.02		1978	283.53	461.033	215.694	107.25	1067.51		1978	283.887	460.717	215.712	107.337	1067.65		1978	287.785	463.836	219.351	110.128	1081.1		1978	271.788	455.809	211.013	104.171	1042.78		1978	284.817	461.909	216.318	107.426	1070.47		1978
1979	272.447	386.244	224.027	90.8515	973.569		1979	270.486	385.548	223.587	90.1251	969.747		1979	272.056	386.031	223.749	90.8123	972.649		1979	272.35	385.84	223.847	90.8895	972.925		1979	275.78	387.706	228.575	93.3995	985.461		1979	259.081	380.608	218.726	87.8076	946.223		1979	273.17	386.893	224.455	90.9284	975.446		1979
1980	259.833	309.969	201.794	102.62	874.215		1980	257.848	309.34	200.989	101.992	870.17		1980	259.426	309.866	201.523	102.594	873.409		1980	259.722	309.688	201.574	102.683	873.668		1980	262.811	310.62	204.762	106.395	884.589		1980	245.229	304.846	196.725	99.1077	845.907		1980	260.505	310.359	202.174	102.746	875.785		1980
1981	283.901	396.94	191.286	97.402	969.53		1981	281.82	396.171	190.624	96.6524	965.268		1981	283.4	396.763	191.1	97.3593	968.622		1981	283.762	396.517	191.115	97.4541	968.848		1981	288.095	398.335	194.407	100.678	981.515		1981	270.758	391.403	185.062	93.9347	941.157		1981	284.879	397.652	191.624	97.4937	971.65		1981
1982	271.886	359.283	195.108	102.405	928.682		1982	269.718	358.533	194.384	101.64	924.275		1982	271.371	359.17	194.852	102.325	927.717		1982	271.73	358.932	194.892	102.444	927.997		1982	275.204	361.142	198.356	106.25	940.951		1982	257.373	352.194	189.594	98.553	897.714		1982	272.842	359.79	195.556	102.516	930.705		1982
1983	246.513	377.606	205.495	98.2092	927.823		1983	244.095	376.886	204.865	97.5396	923.386		1983	246.092	377.429	205.229	98.1823	926.933		1983	246.366	377.162	205.251	98.2829	927.062		1983	248.745	379.76	209.17	102.771	940.447		1983	230.504	370.499	199.784	94.4578	895.245		1983	247.306	378.344	205.935	98.3391	929.925		1983
1984	254.416	365.334	197.47	91.4139	908.634		1984	251.884	364.466	196.633	90.6424	903.625		1984	253.969	365.269	197.096	91.376	907.71		1984	254.294	364.893	197.215	91.4662	907.868		1984	257.586	365.954	201.276	94.4149	919.23		1984	237.588	357.826	191.263	86.703	873.381		1984	255.301	365.96	197.912	91.467	910.64		1984
1985	241.578	374.301	187.728	100.389	903.996		1985	238.629	373.365	186.985	99.5973	898.576		1985	240.996	374.128	187.5	100.332	902.956		1985	241.396	373.801	187.51	100.469	903.175		1985	243.571	374.833	191.338	104.773	914.515		1985	224.982	366.952	181.084	96.1443	869.162		1985	242.45	375.125	188.154	100.484	906.213		1985
1986	270.325	360.391	207.313	108.893	946.923		1986	267.824	359.344	206.624	108.043	941.835		1986	269.793	360.13	206.996	108.843	945.762		1986	270.187	359.887	207.096	108.953	946.123		1986	275.862	361.311	212.336	113.397	962.906		1986	254.07	353.093	200.584	104.029	911.776		1986	271.357	361.169	207.859	109.02	949.406		1986
1987	245.938	345.001	209.171	103.632	903.742		1987	242.851	344.083	208.278	102.917	898.128		1987	245.4	344.959	208.774	103.561	902.693		1987	245.772	344.587	208.869	103.688	902.916		1987	248.122	345.903	212.738	108.869	915.632		1987	227.267	337.575	201.445	99.0105	865.298		1987	246.915	345.609	209.685	103.808	906.018		1987
1988	258.976	390.062	224.712	96.8049	970.555		1988	255.88	389.057	224.167	95.9102	965.015		1988	258.291	390.037	224.351	96.7457	969.425		1988	258.768	389.544	224.451	96.8541	969.618		1988	262.627	391.508	232.097	101.334	987.566		1988	240.267	382.185	217.184	92.0678	931.704		1988	260.1	390.852	225.354	96.9217	973.228		1988
1989	247.395	355.652	211.666	86.6911	901.404		1989	244.244	354.663	210.808	85.7043	895.419		1989	246.841	355.496	211.298	86.6478	900.283		1989	247.238	355.171	211.382	86.7253	900.516		1989	251.595	357.398	217.663	89.7645	916.42		1989	229.612	347.226	204.129	81.914	862.881		1989	248.49	356.463	212.251	86.79	903.994		1989
1990	252.23	405.318	204.57	100.283	962.401		1990	248.956	404.16	203.638	99.3139	956.068		1990	251.558	405.052	204.179	100.229	961.018		1990	252.04	404.629	204.256	100.358	961.282		1990	255.176	407.234	209.37	105.378	977.157		1990	232.676	397.216	196.907	95.5945	922.394		1990	253.468	406.408	205.213	100.417	965.506		1990
1991	223.451	348.079	223.412	100.58	895.522		1991	220.046	347.056	222.434	99.6017	889.138		1991	222.947	347.918	222.928	100.472	894.265		1991	223.301	347.505	223.072	100.634	894.512		1991	225.519	349.272	230.745	106.051	911.587		1991	203.207	340.07	215.809	96.03	855.115		1991	224.392	348.946	224.155	100.686	898.179		1991
1992	266.69	390.234	209.85	98.4795	965.254		1992	263.208	389.247	209.071	97.3826	958.909		1992	265.931	389.823	209.492	98.3787	963.624		1992	266.432	389.619	209.629	98.54	964.22		1992	271.796	394.119	216.643	103.857	986.415		1992	246.919	381.736	200.762	93.6104	923.027		1992	268.132	391.363	210.454	98.5986	968.548		1992
1993	250.439	320.837	206.87	104.743	882.89		1993	246.96	319.792	205.851	103.814	876.417		1993	249.814	320.654	206.451	104.676	881.595		1993	250.274	320.377	206.553	104.805	882.009		1993	255.557	322.599	212.81	110.48	901.446		1993	229.334	312.128	199.229	98.9802	839.671		1993	251.622	321.575	207.666	104.924	885.787		1993
1994	271.856	439.906	225.702	106.085	1043.55		1994	268.759	438.859	225.109	104.981	1037.71		1994	271.042	439.425	225.249	106.002	1041.72		1994	271.596	439.052	225.372	106.165	1042.19		1994	277.862	444.116	234.612	112.946	1069.54		1994	250.777	431.114	216.726	100.871	999.488		1994	273.222	441.456	226.469	106.24	1047.39		1994
1995	266.666	385.261	222.554	109.924	984.405		1995	263.49	384.164	221.848	109.075	978.577		1995	266.041	385.021	222.187	109.84	983.089		1995	266.513	384.585	222.271	110.043	983.411		1995	273.646	388.146	232.501	118.263	1012.56		1995	243.601	374.838	214.411	104.136	936.987		1995	267.891	386.452	223.489	110.104	987.936		1995
1996	266.131	362.967	204.865	104.042	938.004		1996	262.84	361.987	203.871	102.946	931.645		1996	265.515	362.597	204.395	103.95	936.457		1996	265.947	362.266	204.424	104.13	936.766		1996	274.528	365.693	210.786	111.689	962.697		1996	242.932	351.121	195.86	98.3499	888.263		1996	267.47	364.116	205.526	104.243	941.356		1996
1997	272.933	387.169	228.484	93.2885	981.875		1997	269.1	385.975	227.84	91.8719	974.786		1997	271.971	386.749	227.985	93.1663	979.871		1997	272.626	386.435	228.102	93.3208	980.484		1997	279.987	392.017	237.127	97.5543	1006.69		1997	251.775	377.709	218.911	87.2503	935.646		1997	274.614	388.569	229.346	93.429	985.959		1997
1998	230.929	364.586	233.916	110.724	940.155		1998	226.578	363.242	232.98	109.518	932.318		1998	230.139	364.321	233.29	110.6	938.349		1998	230.647	363.856	233.422	110.8	938.725		1998	233.233	366.195	242.846	119.074	961.348		1998	207.888	354.672	225.294	105.25	893.104		1998	232.167	365.712	235.068	110.994	943.942		1998
1999	253.316	324.992	200.123	99.9103	878.342		1999	249.155	323.674	199.063	98.5255	870.418		1999	252.46	324.58	199.668	99.8095	876.517		1999	253.043	324.403	199.7	99.9927	877.139		1999	258.104	327.134	206.808	105.989	898.035		1999	228.435	315.397	190.223	93.582	827.637		1999	254.718	326.135	200.872	100.073	881.798		1999
2000	307.613	383.007	197.474	89.9026	977.998		2000	304.581	381.769	196.392	88.3909	971.132		2000	306.527	382.621	196.99	89.8021	975.941		2000	307.365	382.233	197.133	89.9155	976.647		2000	320.064	386.057	202.881	93.927	1002.93		2000	284.276	373.285	187	83.0353	927.597		2000	309.662	384.428	198.327	90.0809	982.498		2000
2001	284.561	363.373	225.658	105.804	979.396		2001	280.495	362.329	224.796	104.37	971.989		2001	283.51	362.905	225.141	105.647	977.204		2001	284.266	362.598	225.192	105.874	977.929		2001	293.758	367.28	234.211	113.385	1008.63		2001	260.322	352.714	215.371	99.0353	927.442		2001	286.45	364.795	226.616	106.006	983.867		2001
2002	228.85	387.569	228.59	92.1574	937.167		2002	224.504	386.179	227.678	90.6385	928.999		2002	228.019	387.244	228.03	92.0735	935.367		2002	228.563	386.76	228.146	92.2312	935.701		2002	233.681	392.928	238.835	98.1904	963.634		2002	204.403	376.973	217.183	85.1611	883.719		2002	230.2	389.073	229.691	92.2843	941.248		2002
2003	234.328	332.827	211.617	112.334	891.106		2003	229.567	331.49	210.429	111.173	882.659		2003	233.515	332.122	211.027	112.171	888.835		2003	234.039	332.048	211.103	112.438	889.627		2003	238.607	337.17	219.162	122.343	917.282		2003	208.737	321.893	200.144	105.528	836.302		2003	235.69	334.137	212.544	112.551	894.922		2003
2004	283.314	401.602	222.855	94.8398	1002.61		2004	279.7	400.251	221.68	93.4857	995.117		2004	282.349	401.075	222.218	94.7855	1000.43		2004	283.078	400.652	222.333	94.9249	1000.99		2004	295.262	411.041	235.789	102.183	1044.27		2004	257.395	391.377	212.518	87.6471	948.937		2004	285.222	403.459	223.979	94.9834	1007.64		2004
2005	304.633	391.995	207.133	100.235	1004		2005	300.848	391.333	206.158	99.0583	997.397		2005	303.449	391.522	206.527	100.138	1001.64		2005	304.365	391.197	206.665	100.313	1002.54		2005	319.306	402.702	217.864	106.933	1046.8		2005	277.016	380.593	196.814	92.6583	947.081		2005	306.935	393.578	208.14	100.497	1009.15		2005
2006	282.974	385.094	207.736	107.104	982.908		2006	279.365	383.961	206.588	105.722	975.635		2006	281.794	384.71	207.102	106.88	980.486		2006	282.692	384.237	207.218	107.181	981.328		2006	295.814	394.258	218.95	117.187	1026.21		2006	256.192	374.569	197.837	100.29	928.888		2006	284.904	386.56	208.951	107.257	987.672		2006
2007	292.039	356.499	202.734	95.4978	946.77		2007	288.018	355.178	201.327	93.888	938.411		2007	290.801	356.073	202.021	95.4023	944.298		2007	291.681	355.627	202.17	95.6177	945.095		2007	306.473	363.046	213.451	103.869	986.839		2007	267.298	346.985	192.847	88.3773	895.508		2007	294.333	357.885	203.714	95.6256	951.558		2007
2008	281.56	344.272	202.924	108.193	936.949		2008	276.755	343.128	201.781	107.123	928.787		2008	280.197	344.017	202.338	108.086	934.638		2008	281.23	343.536	202.406	108.279	935.451		2008	294.331	350.462	213.777	118.522	977.092		2008	255.02	330.811	193.082	100.324	879.237		2008	283.694	345.392	204.026	108.53	941.642		2008
2009	293.821	362.7	212.288	99.3005	968.11		2009	289.235	361.657	211.165	97.8442	959.901		2009	292.49	362.448	211.604	99.1634	965.706		2009	293.536	361.987	211.78	99.4028	966.705		2009	310.719	372.965	224.755	108.219	1016.66		2009	268.353	350.587	200.473	91.535	910.948		2009	296.415	364.012	213.387	99.5019	973.316		2009
2010	258.575	391.062	216.513	114.492	980.642		2010	254.285	389.843	215.423	113.535	973.086		2010	257.635	390.617	215.818	114.367	978.437		2010	258.343	390.065	215.972	114.692	979.072		2010	269.904	400.813	230.871	128.494	1030.08		2010	226.713	379.999	205.348	106.148	918.208		2010	260.513	392.724	217.66	114.725	985.622		2010
2011	318.169	330.394	207.033	97.9202	953.517		2011	314.649	329.227	205.918	96.589	946.383		2011	316.844	329.834	206.485	97.862	951.025		2011	317.965	329.609	206.526	98.0674	952.168		2011	341.136	339.161	219.087	109.403	1008.79		2011	290.93	318.058	195.612	90.1475	894.748		2011	321.27	331.833	208.127	98.1351	959.365		2011
2012	282.311	385.691	219.611	94.08	981.692		2012	277.75	384.681	218.639	92.3871	973.457		2012	280.962	385.011	218.99	93.9673	978.931		2012	281.932	384.673	219.153	94.1819	979.94		2012	297.936	395.61	235.005	102.774	1031.32		2012	254.925	371	207.155	86.0409	919.121		2012	284.798	387.776	220.727	94.2986	987.6		2012
2013	294.841	436.183	221.128	100.402	1052.55		2013	290.421	434.955	219.784	98.6217	1043.78		2013	293.434	435.643	220.319	100.22	1049.62		2013	294.589	434.94	220.483	100.514	1050.53		2013	311.751	448.837	235.251	111.694	1107.53		2013	263.746	425.051	209.04	92.4449	990.282		2013	297.691	438.662	222.426	100.672	1059.45		2013
2014	293.691	314.285	199.909	107.866	915.751		2014	288.423	312.773	198.291	106.571	906.057		2014	292.224	313.902	199.149	107.739	913.014		2014	293.244	313.484	199.33	108.026	914.085		2014	309.193	319.436	210.528	121.851	961.008		2014	264.997	301.138	187.882	100.224	854.242		2014	296.308	315.553	201.206	108.258	921.325		2014
2015	264.119	343.712	204.952	102.547	915.331		2015	257.963	342.282	202.851	100.621	903.717		2015	262.712	343.316	204.17	102.389	912.587		2015	263.732	342.855	204.263	102.67	913.521		2015	275.168	351.387	215.388	114.207	956.151		2015	235.662	331.997	194.073	94.5916	856.324		2015	266.618	345.419	206.296	102.876	921.209		2015
2016	258.635	386.842	185.982	101.861	933.32		2016	253.002	385.299	184.024	99.6608	921.986		2016	257.179	386.138	185.404	101.66	930.381		2016	258.244	385.562	185.437	101.934	931.176		2016	271.257	395.294	194.781	112.552	973.885		2016	229.679	375.071	174.466	94.5043	873.72		2016	260.749	389.311	187.24	102.288	939.588		2016
2017	304.745	399.851	191.364	99.0217	994.982		2017	300.166	397.984	189.697	96.9573	984.804		2017	303.202	398.983	190.668	98.8759	991.729		2017	304.355	398.522	190.786	99.1827	992.846		2017	327.66	411.368	202.212	110.395	1051.64		2017	276.073	388.501	178.494	90.6553	933.723		2017	308.148	402.454	192.41	99.3411	1002.35		2017
2018	262.004	401.474	203.01	84.7202	951.207		2018	255.916	399.162	201.035	82.32	938.432		2018	260.173	400.916	202.271	84.5842	947.944		2018	261.442	400.133	202.443	84.7461	948.764		2018	273.826	408.745	217.369	91.8005	991.74		2018	232.922	387.442	191.265	75.7502	887.379		2018	264.58	403.995	204.301	84.9489	957.826		2018
2019	270.65	359.503	207.843	96.3495	934.346		2019	265.735	357.979	206.454	95.9619	926.13		2019	269.32	359.041	207.017	96.319	931.698		2019	270.38	358.509	207.218	96.3654	932.473		2019	288.613	369.871	222.6	99.8031	980.887		2019	238.834	346.606	194.339	92.7951	872.574		2019	273.166	361.299	209.18	96.5546	940.2		2019
							Indicator R	0.64342	0.142676	0.2297	0.550079	0.343621		Indicator R	0.153167	0.0421567	0.109649	0.0431517	0.0885833		Indicator R	0.0420951	0.0896568	0.0879751	-0.0360402	0.0625594		Indicator R	-1.37934	-0.567618	-1.78724	-3.11533	-1.34512		Indicator R	3.99253	1.2241	2.0571	2.81957	2.34508		Indicator R	-0.275652	-0.156445	-0.18689	-0.0829853	-0.189834		Indicator R
Jianghuai (1960-1989 and 1990-2019)
original ETo	spring	summer	autumn	winter	annual		ETo with detrended Tmean	spring	summer	autumn	winter	annual		ETo with detrended Tmax	spring	summer	autumn	winter	annual		ETo with detrended Tmin	spring	summer	autumn	winter	annual		ETo with detrended VPD	spring	summer	autumn	winter	annual		ETo with detrended WS	spring	summer	autumn	winter	annual		ETo with detrended RH	spring	summer	autumn	winter	annual		ETo with detrended SH
1960	247.29	389.877	202.978	102.647	942.792		1960	247.29	389.877	202.978	102.643	942.787		1960	247.29	389.877	202.978	102.653	942.797		1960	247.29	389.877	202.978	102.649	942.794		1960	247.29	389.877	202.978	102.756	942.9		1960	247.29	389.877	202.978	102.647	942.791		1960	247.29	389.877	202.978	102.645	942.789		1960
1961	278.427	407.527	198.675	110.955	995.584		1961	278.432	407.63	198.696	110.933	995.691		1961	278.431	407.66	198.689	110.965	995.745		1961	278.427	407.57	198.681	110.962	995.639		1961	278.69	407.625	198.83	111.312	996.458		1961	278.355	408.115	198.618	110.86	995.947		1961	278.425	407.44	198.677	110.963	995.504		1961
1962	288.432	371.384	201.444	117.498	978.758		1962	288.417	371.627	201.485	117.493	979.022		1962	288.438	371.602	201.476	117.509	979.026		1962	288.43	371.452	201.459	117.511	978.851		1962	288.971	371.527	201.759	118.035	980.291		1962	288.346	372.587	201.206	117.213	979.352		1962	288.434	371.265	201.459	117.507	978.665		1962
1963	216.993	379.319	212.789	87.8837	896.984		1963	216.945	379.663	212.861	87.8476	897.316		1963	217.031	379.658	212.841	87.8849	897.414		1963	216.994	379.432	212.808	87.8896	897.123		1963	217.224	379.56	213.371	88.2604	898.416		1963	216.745	381.105	212.585	87.4617	897.897		1963	216.998	379.121	212.804	87.8916	896.815		1963
1964	238.513	446.409	209.198	103.078	997.198		1964	238.513	446.91	209.299	103.049	997.771		1964	238.568	446.996	209.287	103.083	997.934		1964	238.504	446.599	209.248	103.091	997.443		1964	238.676	446.768	210.059	103.763	999.267		1964	238.168	448.743	208.897	102.655	998.463		1964	238.519	446.021	209.272	103.096	996.909		1964
1965	279.249	369.279	213.952	110.463	972.942		1965	279.261	369.901	214.07	110.4	973.632		1965	279.262	369.774	214.065	110.49	973.591		1965	279.249	369.424	213.981	110.475	973.129		1965	280.308	369.695	214.831	111.415	976.249		1965	278.794	372.039	213.44	109.749	974.023		1965	279.269	368.92	213.965	110.493	972.648		1965
1966	252.837	438.753	231.364	96.6421	1019.6		1966	252.885	439.452	231.491	96.5807	1020.41		1966	252.877	439.611	231.475	96.6662	1020.63		1966	252.824	439.044	231.406	96.6632	1019.94		1966	253.558	439.435	233.24	97.4951	1023.73		1966	252.306	442.458	230.928	95.6714	1021.36		1966	252.827	438.226	231.416	96.6654	1019.13		1966
1967	238.108	440.378	226.363	104.686	1009.53		1967	238.221	441.21	226.488	104.627	1010.55		1967	238.172	441.44	226.502	104.698	1010.81		1967	238.088	440.722	226.433	104.717	1009.96		1967	238.703	440.978	227.975	106.415	1014.07		1967	237.897	444.061	225.588	104.02	1011.57		1967	238.221	439.737	226.352	104.702	1009.01		1967
1968	285.597	405.462	209.347	82.6586	983.065		1968	285.68	406.504	209.55	82.5782	984.312		1968	285.698	406.341	209.53	82.64	984.209		1968	285.582	405.741	209.403	82.674	983.4		1968	287.378	406.059	210.524	83.4758	987.437		1968	284.324	409.975	208.741	81.8228	984.864		1968	285.649	404.905	209.4	82.7135	982.667		1968
1969	242.981	389.721	217.473	110.664	960.839		1969	243.071	390.853	217.602	110.59	962.117		1969	242.972	390.704	217.637	110.675	961.988		1969	242.97	390.018	217.5	110.691	961.179		1969	243.709	390.126	219.642	112.717	966.195		1969	242.462	394.783	216.172	109.497	962.914		1969	243.057	389.182	217.461	110.727	960.429		1969
1970	237.542	367.346	188.343	96.8004	890.032		1970	237.653	368.692	188.649	96.6746	891.669		1970	237.594	368.348	188.482	96.7968	891.221		1970	237.527	367.686	188.392	96.8315	890.436		1970	238.993	367.675	190.151	98.664	895.483		1970	237.24	373.13	187.734	95.7917	893.896		1970	237.636	366.72	188.464	96.878	889.698		1970
1971	276.656	406.38	204.118	93.434	980.588		1971	276.662	407.846	204.304	93.3002	982.112		1971	276.707	407.96	204.338	93.4282	982.433		1971	276.64	406.921	204.182	93.45	981.192		1971	278.659	406.977	206.548	94.9564	987.141		1971	275.181	411.224	203.046	91.6486	981.1		1971	276.681	405.495	204.213	93.4939	979.883		1971
1972	241.744	362.927	204.134	88.7415	897.547		1972	241.674	364.508	204.359	88.5774	899.119		1972	241.751	364.009	204.283	88.7339	898.777		1972	241.712	363.312	204.194	88.7521	897.97		1972	243.175	363.647	206.829	90.406	904.056		1972	241.414	371.457	202.564	87.3742	902.81		1972	241.856	362.295	204.218	88.8299	897.199		1972
1973	242.587	408.469	201.965	101.006	954.026		1973	242.704	410.396	202.205	100.981	956.286		1973	242.688	410.194	202.148	101.032	956.062		1973	242.571	409.056	202.035	101.052	954.714		1973	244.288	408.778	204.802	103.71	961.579		1973	241.032	416.302	200.794	99.0616	957.189		1973	242.581	407.544	202.252	101.059	953.436		1973
1974	277.48	368.61	204.835	89.7136	940.638		1974	277.678	370.541	205.231	89.4714	942.922		1974	277.491	369.856	205.196	89.7649	942.308		1974	277.471	369.032	204.957	89.7324	941.191		1974	280.224	369.215	207.166	91.2234	947.828		1974	276.649	375.962	203.195	87.8838	943.689		1974	277.605	367.902	205.042	89.7549	940.305		1974
1975	251.422	371.387	199.989	103.892	926.691		1975	251.478	373.522	200.405	103.897	929.302		1975	251.492	372.932	200.362	103.888	928.675		1975	251.392	371.943	200.135	103.946	927.416		1975	254.131	371.726	201.776	107.142	934.776		1975	249.795	379.385	198.729	101.948	929.857		1975	251.314	370.509	200.152	103.925	925.9		1975
1976	245.09	371.543	211.202	104.476	932.311		1976	245.25	373.747	211.736	104.205	934.938		1976	245.096	373.272	211.457	104.487	934.313		1976	245.064	372.121	211.314	104.516	933.014		1976	247.148	371.965	214.599	108.37	942.083		1976	243.674	380.471	209.223	102.751	936.119		1976	245.291	370.598	211.214	104.54	931.643		1976
1977	230.959	368.181	212.029	107.25	918.418		1977	231.058	370.173	212.403	107.137	920.771		1977	231.132	369.743	212.272	107.287	920.434		1977	230.955	368.755	212.153	107.29	919.153		1977	232.715	368.653	214.877	110.298	926.542		1977	229.512	377.889	210.934	105.163	923.498		1977	231.238	367.184	212.269	107.32	918.01		1977
1978	284.01	461.176	215.889	107.303	1068.38		1978	284.11	463.336	216.307	107.212	1070.97		1978	283.979	463.693	216.297	107.334	1071.3		1978	283.987	462.005	216.062	107.328	1069.38		1978	288.511	463.198	219.789	110.539	1082.04		1978	282.677	470.841	214.756	105.34	1073.61		1978	284.317	459.597	216.036	107.481	1067.43		1978
1979	272.447	386.244	224.027	90.8515	973.569		1979	272.608	388.654	224.395	90.5668	976.224		1979	272.441	388.067	224.243	90.8758	975.627		1979	272.436	386.889	224.112	90.89	974.326		1979	276.261	387.557	228.989	93.8924	986.699		1979	270.858	396.751	221.815	89.2967	978.72		1979	272.67	385.094	224.221	90.983	972.967		1979
1980	259.833	309.969	201.794	102.62	874.215		1980	260.175	312.538	202.454	102.443	877.61		1980	259.908	311.274	202.178	102.635	875.995		1980	259.761	310.435	201.964	102.689	874.849		1980	263.354	310.211	205.391	107.601	886.556		1980	257.735	319.568	199.786	100.356	877.446		1980	259.885	309.129	201.983	102.852	873.849		1980
1981	283.901	396.94	191.286	97.402	969.53		1981	284.315	399.965	191.783	97.184	973.247		1981	283.805	399.67	191.604	97.4486	972.528		1981	283.877	397.87	191.444	97.45	970.641		1981	288.383	398.343	195.368	101.272	983.366		1981	282.638	408.116	189.232	94.813	974.799		1981	284.283	395.263	191.555	97.5939	968.695		1981
1982	271.886	359.283	195.108	102.405	928.682		1982	272.138	362.061	195.71	102.116	932.025		1982	271.745	360.961	195.46	102.379	930.545		1982	271.857	359.943	195.244	102.442	929.486		1982	276.178	360.938	198.871	107.212	943.2		1982	271.143	371.653	192.606	99.8497	935.252		1982	272.394	358.498	195.379	102.593	928.865		1982
1983	246.513	377.606	205.495	98.2092	927.823		1983	246.536	380.488	206.028	97.9199	930.972		1983	246.414	379.794	205.842	98.2006	930.25		1983	246.47	378.458	205.755	98.2756	928.958		1983	249.392	379.772	209.63	103.83	942.624		1983	244.624	390.202	203.352	96.0849	934.263		1983	246.948	376.37	206.005	98.4805	927.804		1983
1984	254.416	365.334	197.47	91.4139	908.634		1984	254.351	368.408	197.992	91.0706	911.821		1984	254.316	367.724	197.728	91.3707	911.139		1984	254.363	366.266	197.595	91.4685	909.693		1984	258.302	366.414	201.764	94.7516	921.231		1984	254.159	381.476	194.506	88.9124	919.054		1984	254.927	364.053	197.647	91.5122	908.139		1984
1985	241.578	374.301	187.728	100.389	903.996		1985	241.841	377.701	188.145	100.243	907.93		1985	241.511	376.659	187.968	100.361	906.5		1985	241.503	375.232	187.921	100.447	905.104		1985	243.659	374.849	191.99	105.744	916.243		1985	239.263	389.359	185.51	98.0595	912.192		1985	241.75	373	188.205	100.568	903.523		1985
1986	270.325	360.391	207.313	108.893	946.923		1986	270.432	363.625	208.178	108.565	950.8		1986	270.097	362.522	207.63	108.933	949.182		1986	270.283	361.181	207.518	108.938	947.92		1986	276.709	361.07	212.913	114.494	965.186		1986	267.639	375.484	205.425	105.759	954.308		1986	271.294	359.466	207.623	109.338	947.72		1986
1987	245.938	345.001	209.171	103.632	903.742		1987	246.29	348.479	209.632	103.59	907.991		1987	245.794	346.763	209.346	103.672	905.575		1987	245.884	345.703	209.387	103.676	904.65		1987	248.588	345.238	213.759	110.544	918.128		1987	243.74	359.369	206.723	100.637	910.469		1987	246.677	343.997	209.491	103.894	904.059		1987
1988	258.976	390.062	224.712	96.8049	970.555		1988	258.995	394.106	225.37	96.5237	974.994		1988	258.934	393.184	225.03	96.8	973.949		1988	258.925	391.219	224.923	96.8398	971.906		1988	263.004	391.466	232.936	102.234	989.641		1988	257.927	405.509	222.122	93.6721	979.231		1988	259.598	388.286	225.48	97.0477	970.412		1988
1989	247.395	355.652	211.666	86.6911	901.404		1989	247.223	359.813	212.187	86.6785	905.901		1989	247.381	358.577	211.945	86.6538	904.557		1989	247.369	356.633	211.871	86.6915	902.564		1989	252.463	357.777	218.094	88.0299	916.364		1989	244.759	372.954	209.209	83.6691	910.591		1989	247.766	354.1	212.186	86.9045	900.957		1989
1990	252.23	405.318	204.57	100.283	962.401		1990	252.23	405.318	204.57	100.27	962.388		1990	252.23	405.318	204.57	100.283	962.401		1990	252.23	405.318	204.57	100.284	962.402		1990	252.23	405.318	204.57	100.382	962.5		1990	252.23	405.318	204.57	100.187	962.304		1990	252.23	405.318	204.57	100.284	962.402		1990
1991	223.451	348.079	223.412	100.58	895.522		1991	223.268	347.974	223.376	100.572	895.19		1991	223.424	348.034	223.409	100.582	895.449		1991	223.443	348.04	223.398	100.582	895.463		1991	223.528	348.116	223.681	100.824	896.149		1991	222.193	347.484	223.48	100.389	893.546		1991	223.491	348.147	223.38	100.591	895.608		1991
1992	266.69	390.234	209.85	98.4795	965.254		1992	266.337	390.041	209.82	98.4587	964.656		1992	266.619	390.121	209.858	98.4813	965.079		1992	266.668	390.151	209.833	98.4867	965.139		1992	266.986	390.565	210.282	98.7356	966.568		1992	264.353	388.983	209.93	98.1435	961.41		1992	266.822	390.371	209.795	98.4965	965.484		1992
1993	250.439	320.837	206.87	104.743	882.89		1993	249.919	320.563	206.778	104.714	881.973		1993	250.342	320.771	206.865	104.743	882.722		1993	250.416	320.761	206.828	104.747	882.752		1993	250.878	321.041	207.433	105.188	884.54		1993	246.653	319.008	207.029	104.118	876.808		1993	250.593	320.975	206.803	104.77	883.141		1993
1994	271.856	439.906	225.702	106.085	1043.55		1994	271.221	439.588	225.596	105.999	1042.4		1994	271.696	439.656	225.689	106.087	1043.13		1994	271.812	439.706	225.653	106.092	1043.26		1994	272.741	440.486	226.842	106.779	1046.85		1994	266.888	437.297	225.793	105.361	1035.34		1994	272.169	440.241	225.572	106.115	1044.1		1994
1995	266.666	385.261	222.554	109.924	984.405		1995	265.889	384.824	222.429	109.772	982.913		1995	266.544	384.98	222.594	109.925	984.043		1995	266.638	385.056	222.505	109.928	984.128		1995	267.755	385.724	224.166	110.993	988.637		1995	260.313	381.893	222.754	109.011	973.971		1995	266.978	385.633	222.449	109.991	985.051		1995
1996	266.131	362.967	204.865	104.042	938.004		1996	265.163	362.409	204.659	103.936	936.167		1996	265.997	362.595	204.798	104.041	937.432		1996	266.089	362.708	204.758	104.038	937.593		1996	267.375	363.562	205.824	105.343	942.104		1996	258.577	358.692	205.147	102.971	925.386		1996	266.437	363.393	204.676	104.073	938.58		1996
1997	272.933	387.169	228.484	93.2885	981.875		1997	271.721	386.514	228.395	93.1596	979.79		1997	272.636	386.812	228.48	93.3056	981.234		1997	272.853	386.902	228.413	93.2944	981.463		1997	274.496	388.268	230.438	93.7111	986.913		1997	265.098	382.656	228.775	92.01	968.54		1997	273.448	387.734	228.289	93.3443	982.816		1997
1998	230.929	364.586	233.916	110.724	940.155		1998	229.365	363.83	233.71	110.608	937.513		1998	230.624	364.202	233.895	110.727	939.448		1998	230.84	364.255	233.777	110.727	939.598		1998	231.401	364.906	236.07	112.178	944.556		1998	221.867	359.623	234.353	109.452	925.295		1998	231.347	365.056	233.685	110.828	940.915		1998
1999	253.316	324.992	200.123	99.9103	878.342		1999	251.726	324.105	199.833	99.8086	875.472		1999	252.988	324.571	200.077	99.9194	877.556		1999	253.218	324.703	199.998	99.9287	877.847		1999	254.297	325.523	201.785	101.087	882.693		1999	242.563	319.982	200.494	98.3217	861.361		1999	253.907	325.577	199.893	99.9646	879.342		1999
2000	307.613	383.007	197.474	89.9026	977.998		2000	306.498	382.062	197.172	89.7848	975.517		2000	307.155	382.437	197.404	89.9237	976.92		2000	307.524	382.579	197.348	89.9135	977.365		2000	310.547	383.922	199.018	90.7167	984.203		2000	296.36	377.177	197.438	88.0456	959.02		2000	308.622	383.742	197.297	89.9678	979.628		2000
2001	284.561	363.373	225.658	105.804	979.396		2001	282.762	362.437	225.411	105.558	976.168		2001	284.07	362.726	225.598	105.802	978.197		2001	284.446	362.938	225.502	105.814	978.7		2001	287.118	364.936	228.359	107.313	987.727		2001	271.522	356.453	226.223	103.82	958.018		2001	285.38	364.238	225.466	105.946	981.031		2001
2002	228.85	387.569	228.59	92.1574	937.167		2002	226.928	386.416	228.313	91.9608	933.617		2002	228.417	386.995	228.591	92.139	936.143		2002	228.727	387.112	228.453	92.1654	936.457		2002	230.171	389.556	231.575	93.6225	944.924		2002	215.503	380.208	229.332	90.3974	915.441		2002	229.439	388.623	228.383	92.2733	938.719		2002
2003	234.328	332.827	211.617	112.334	891.106		2003	232.047	331.744	211.219	112.112	887.122		2003	233.882	332.177	211.494	112.33	889.884		2003	234.21	332.385	211.381	112.338	890.313		2003	235.266	334.112	213.52	114.307	897.204		2003	218.973	324.853	211.625	110.185	865.636		2003	235.044	333.691	211.076	112.447	892.258		2003
2004	283.314	401.602	222.855	94.8398	1002.61		2004	281.287	400.453	222.398	94.6889	998.828		2004	282.748	400.777	222.748	94.8396	1001.11		2004	283.203	400.998	222.61	94.8501	1001.66		2004	287.129	406.09	227.369	97.2425	1017.83		2004	268.078	393.669	223.478	92.5467	977.771		2004	284.448	402.863	222.471	94.9407	1004.72		2004
2005	304.633	391.995	207.133	100.235	1004		2005	302.339	391.156	206.725	100.142	1000.36		2005	304.123	391.178	207.095	100.226	1002.62		2005	304.523	391.478	206.947	100.24	1003.19		2005	309.516	396.694	211.109	102.027	1019.35		2005	286.898	383.046	207.66	98.0082	975.613		2005	305.885	393.326	206.868	100.405	1006.48		2005
2006	282.974	385.094	207.736	107.104	982.908		2006	281.165	383.855	207.111	106.915	979.046		2006	282.239	384.235	207.598	107.095	981.167		2006	282.88	384.45	207.45	107.116	981.897		2006	287.184	389.173	212.755	110.213	999.326		2006	265.371	376.105	208.157	104.28	953.913		2006	284.505	386.188	207.358	107.129	985.18		2006
2007	292.039	356.499	202.734	95.4978	946.77		2007	289.91	355.049	202.148	95.2649	942.372		2007	291.212	355.421	202.542	95.4944	944.67		2007	291.862	355.819	202.453	95.483	945.617		2007	297.483	358.995	206.677	98.312	961.467		2007	274.602	348.103	202.886	92.4361	918.027		2007	293.517	357.781	202.35	95.6299	949.278		2007
2008	281.56	344.272	202.924	108.193	936.949		2008	278.714	342.941	202.604	107.844	932.103		2008	280.648	343.467	202.979	108.222	935.317		2008	281.416	343.652	202.699	108.195	935.962		2008	286.258	347.313	206.99	111.827	952.388		2008	262.405	333.047	203.486	105.079	904.017		2008	283.398	345.208	202.78	108.507	939.893		2008
2009	293.821	362.7	212.288	99.3005	968.11		2009	290.968	361.326	211.776	99.029	963.099		2009	292.962	361.993	212.213	99.2237	966.392		2009	293.626	362.135	211.997	99.2859	967.045		2009	300.905	368.332	217.379	102.409	989.025		2009	274.161	352.259	212.79	96.0533	935.263		2009	295.504	363.96	211.676	99.3649	970.505		2009
2010	258.575	391.062	216.513	114.492	980.642		2010	255.619	389.623	216.211	114.236	975.689		2010	257.949	389.801	216.374	114.417	978.541		2010	258.42	390.2	216.235	114.501	979.357		2010	263.389	396.339	222.328	119.346	1001.4		2010	234.345	381.5	217.615	111.128	944.587		2010	260.09	392.694	215.95	114.7	983.434		2010
2011	318.169	330.394	207.033	97.9202	953.517		2011	315.836	329.053	206.455	97.8305	949.175		2011	317.311	329.394	206.889	97.9102	951.504		2011	318.045	329.743	206.748	97.9372	952.473		2011	328.494	335.298	212.02	101.676	977.488		2011	296.557	319.088	207.903	94.8968	918.444		2011	320.504	331.698	206.512	98.1398	956.854		2011
2012	282.311	385.691	219.611	94.08	981.692		2012	279.238	384.538	219.048	93.7842	976.608		2012	281.348	384.397	219.469	94.0474	979.261		2012	282.084	384.838	219.328	94.084	980.334		2012	289.089	391.074	227.099	97.6829	1004.94		2012	259.553	372.311	220.278	90.6585	942.8		2012	284.374	387.829	219.234	94.2479	985.685		2012
2013	294.841	436.183	221.128	100.402	1052.55		2013	291.268	435.051	220.411	99.9344	1046.66		2013	293.914	434.542	220.939	100.337	1049.73		2013	294.701	434.986	220.708	100.397	1050.79		2013	302.466	442.303	228.195	104.063	1077.03		2013	268.833	424.198	222.148	96.8048	1011.98		2013	297.368	438.543	220.651	100.764	1057.33		2013
2014	293.691	314.285	199.909	107.866	915.751		2014	290.015	312.214	198.996	107.58	908.806		2014	292.356	313.329	199.703	107.886	913.274		2014	293.385	313.592	199.523	107.886	914.385		2014	301.552	317.772	204.954	112.485	936.763		2014	270.795	301.895	201.202	104.451	878.343		2014	296.155	315.628	199.419	108.316	919.518		2014
2015	264.119	343.712	204.952	102.547	915.331		2015	259.52	341.811	203.956	102.148	907.435		2015	263.05	342.494	204.864	102.597	913.005		2015	263.866	342.928	204.519	102.561	913.874		2015	269.109	348.438	209.992	105.864	933.403		2015	239.452	331.895	206.519	98.5994	876.465		2015	266.305	345.65	204.499	102.96	919.413		2015
2016	258.635	386.842	185.982	101.861	933.32		2016	254.482	384.554	184.942	101.497	925.475		2016	257.358	384.967	185.87	101.862	930.057		2016	258.381	385.534	185.618	101.867	931.4		2016	264.181	391.448	191.711	105.683	953.022		2016	232.246	374.56	187.916	99.237	893.958		2016	260.845	389.328	185.768	102.47	938.41		2016
2017	304.745	399.851	191.364	99.0217	994.982		2017	301.493	397.281	190.242	98.3757	987.392		2017	303.467	398.079	191.066	98.947	991.559		2017	304.498	398.525	190.95	99.0086	992.981		2017	316.187	406.643	196.609	103.797	1023.24		2017	279.452	387.483	191.712	94.8336	953.48		2017	307.718	402.57	190.571	99.2966	1000.16		2017
2018	262.004	401.474	203.01	84.7202	951.207		2018	257.448	398.353	202.055	83.9847	941.841		2018	259.938	399.456	202.873	84.642	946.909		2018	261.588	400.074	202.644	84.7234	949.029		2018	268.132	405.536	209.835	86.7077	970.211		2018	237.92	386.429	204.265	79.8228	908.437		2018	265.03	404.616	202.453	84.9217	957.02		2018
2019	270.65	359.503	207.843	96.3495	934.346		2019	266.758	357.216	207.114	96.267	927.355		2019	269.49	357.953	207.43	96.3762	931.248		2019	270.452	358.512	207.445	96.3451	932.754		2019	278.265	366.01	216.662	97.7099	958.647		2019	241.468	344.366	208.88	94.9101	889.625		2019	273.375	362.026	207.146	96.6095	939.157		2019
							Indicator R (1960-1989)	-0.0106007	-0.153075	-0.0492334	0.0409013	-0.0706433		Indicator R (1960-1989)	0.000240268	-0.115606	-0.0311877	-0.00219459	-0.0534828		Indicator R (1960-1989)	0.00282193	-0.0412044	-0.015511	-0.0092309	-0.0201941		Indicator R (1960-1989)	-0.266859	-0.0577043	-0.421885	-0.812673	-0.276996		Indicator R (1960-1989)	0.127842	-0.656508	0.201076	0.50109	-0.13067		Indicator R (1960-1989)	-0.0243183	0.0659028	-0.0270225	-0.0336916	0.0103516		Indicator R (1960-1989)
							Indicator R (1990-2019)	0.23705	0.0946812	0.0642135	0.0649067	0.125168		Indicator R (1990-2019)	0.0698611	0.0651667	0.0132267	0.00282628	0.0487174		Indicator R (1990-2019)	0.0146793	0.0458925	0.0308537	-0.00130095	0.0286697		Indicator R (1990-2019)	-0.416093	-0.230169	-0.519023	-0.645852	-0.392811		Indicator R (1990-2019)	1.67208	0.642751	-0.0824136	0.666104	0.780528		Indicator R (1990-2019)	-0.139063	-0.094262	0.0462453	-0.0475714	-0.0722059		Indicator R (1990-2019)
Sunan (1960-2019)
original ETo	spring	summer	autumn	winter	annual		ETo with detrended Tmean	spring	summer	autumn	winter	annual		ETo with detrended Tmax	spring	summer	autumn	winter	annual		ETo with detrended Tmin	spring	summer	autumn	winter	annual		ETo with detrended VPD	spring	summer	autumn	winter	annual		ETo with detrended WS	spring	summer	autumn	winter	annual		ETo with detrended RH	spring	summer	autumn	winter	annual		ETo with detrended SH
1960	251.874	436.06	221.882	105.405	1015.22		1960	251.874	436.06	221.882	105.378	1015.19		1960	251.874	436.06	221.882	105.403	1015.22		1960	251.874	436.06	221.882	105.406	1015.22		1960	251.874	436.06	221.882	105.503	1015.32		1960	251.874	436.06	221.882	105.233	1015.05		1960	251.874	436.06	221.882	105.41	1015.23		1960
1961	274.585	460.741	208.2	114.854	1058.38		1961	274.48	460.768	208.162	114.802	1058.21		1961	274.55	460.693	208.176	114.848	1058.27		1961	274.573	460.701	208.18	114.856	1058.31		1961	274.707	460.772	208.268	115.217	1058.96		1961	273.12	459.843	207.404	114.352	1054.72		1961	274.676	460.876	208.263	114.876	1058.69		1961
1962	264.428	420.643	210.411	134.692	1030.17		1962	264.185	420.699	210.323	134.636	1029.84		1962	264.369	420.576	210.364	134.683	1029.99		1962	264.409	420.578	210.374	134.702	1030.06		1962	264.625	420.721	210.594	135.418	1031.36		1962	261.726	418.697	208.794	133.851	1023.07		1962	264.599	420.865	210.537	134.727	1030.73		1962
1963	253.032	440.28	218.572	90.1825	1002.07		1963	252.663	440.346	218.441	90.0529	1001.5		1963	252.928	440.163	218.495	90.173	1001.76		1963	252.989	440.177	218.518	90.1831	1001.87		1963	253.205	440.517	218.939	90.4987	1003.16		1963	249.035	437.454	216.309	88.9142	991.712		1963	253.286	440.646	218.773	90.2125	1002.92		1963
1964	258.204	508.634	236.944	103.978	1107.76		1964	257.699	508.673	236.814	103.811	1107		1964	258.05	508.466	236.846	103.96	1107.32		1964	258.137	508.482	236.879	103.983	1107.48		1964	258.328	509.138	237.618	104.626	1109.71		1964	252.407	504.617	233.898	102.568	1093.49		1964	258.549	509.231	237.273	104.035	1109.09		1964
1965	277.387	426.914	221.973	107.934	1034.21		1965	276.761	426.996	221.725	107.736	1033.22		1965	277.213	426.741	221.828	107.912	1033.69		1965	277.33	426.759	221.871	107.936	1033.9		1965	277.855	427.301	222.552	108.771	1036.48		1965	269.914	422.052	218.357	106.076	1016.4		1965	277.879	427.451	222.334	107.986	1035.65		1965
1966	259.921	489.931	238.74	99.3026	1087.89		1966	259.188	490.043	238.466	99.0645	1086.76		1966	259.732	489.646	238.568	99.2909	1087.24		1966	259.85	489.691	238.642	99.3161	1087.5		1966	260.28	490.654	239.927	100.213	1091.07		1966	251.161	484.455	234.376	97.0385	1067.03		1966	260.421	490.83	239.219	99.3662	1089.84		1966
1967	250.08	509.991	244.567	107.839	1112.48		1967	249.217	510.063	244.262	107.598	1111.14		1967	249.857	509.645	244.384	107.823	1111.71		1967	249.978	509.69	244.448	107.867	1111.98		1967	250.372	510.944	245.599	109.346	1116.26		1967	239.978	503.455	239.314	105.465	1088.21		1967	250.649	511.087	245.171	107.91	1114.82		1967
1968	279.001	448.619	235.464	82.6501	1045.73		1968	278.181	448.733	235.153	82.372	1044.44		1968	278.743	448.287	235.256	82.6297	1044.92		1968	278.914	448.343	235.319	82.6475	1045.22		1968	280.065	449.323	236.641	83.1296	1049.16		1968	266.919	441.153	229.453	79.5473	1017.07		1968	279.705	449.653	236.046	82.7274	1048.13		1968
1969	259.507	437.637	235.883	113.252	1046.28		1969	258.398	437.825	235.503	112.989	1044.71		1969	259.191	437.233	235.65	113.222	1045.3		1969	259.387	437.322	235.717	113.274	1045.7		1969	259.899	438.493	237.338	115.123	1050.85		1969	246.489	428.499	228.87	110.204	1014.06		1969	260.307	438.771	236.605	113.41	1049.09		1969
1970	238.602	429.436	206.469	102.397	976.904		1970	237.367	429.584	206.122	102.054	975.126		1970	238.328	428.961	206.268	102.379	975.937		1970	238.493	429.074	206.318	102.416	976.3		1970	239.004	429.782	207.69	104.003	980.479		1970	223.503	420.501	199.166	99.0699	942.24		1970	239.327	430.746	207.082	102.533	979.689		1970
1971	269.521	499.633	208.412	95.0128	1072.58		1971	268.242	499.844	207.964	94.6759	1070.73		1971	269.161	499.075	208.204	94.9928	1071.43		1971	269.396	499.191	208.259	95.0249	1071.87		1971	270.459	500.846	209.762	96.3964	1077.46		1971	252.604	489.575	200.199	90.9263	1033.31		1971	270.465	501.346	209.092	95.1226	1076.03		1971
1972	249.184	423.614	220.856	90.8134	984.468		1972	247.593	423.861	220.325	90.3642	982.144		1972	248.778	423.209	220.549	90.7787	983.315		1972	249.046	423.263	220.656	90.81	983.775		1972	249.446	424.155	222.565	91.994	988.16		1972	232.091	408.833	212.373	87.0973	940.394		1972	250.161	424.87	221.696	90.9339	987.66		1972
1973	246.965	460.192	209.199	104.873	1021.23		1973	245.483	460.281	208.624	104.482	1018.87		1973	246.605	459.641	208.887	104.837	1019.97		1973	246.813	459.715	209.011	104.898	1020.44		1973	247.695	460.432	211.121	107.056	1026.3		1973	227.755	446.573	199.865	100.334	974.528		1973	247.916	461.852	210.035	105.047	1024.85		1973
1974	290.56	418.016	217.516	94.002	1020.09		1974	289.051	418.156	216.895	93.4442	1017.55		1974	290.055	417.474	217.184	93.9577	1018.67		1974	290.389	417.564	217.277	93.9997	1019.23		1974	292.591	418.438	218.777	95.3923	1025.2		1974	270.806	404.09	207.832	89.3525	972.081		1974	291.957	419.603	218.492	94.1285	1024.18		1974
1975	259.016	425.333	219.781	110.613	1014.74		1975	257.242	425.521	219.193	110.161	1012.12		1975	258.609	424.703	219.386	110.541	1013.24		1975	258.864	424.799	219.47	110.638	1013.77		1975	260.395	425.82	221.106	113.85	1021.17		1975	238.278	411.33	209.55	105.82	964.979		1975	260.146	427.196	220.904	110.798	1019.04		1975
1976	260.603	428.206	222.547	98.0711	1009.43		1976	258.599	428.424	221.814	97.5791	1006.42		1976	260.105	427.422	222.138	98.0352	1007.7		1976	260.403	427.619	222.288	98.09	1008.4		1976	261.67	428.976	224.788	100.489	1015.92		1976	239.504	413.842	210.985	92.9233	957.254		1976	262.021	430.328	223.718	98.2507	1014.32		1976
1977	254.685	407.076	230.258	109.858	1001.88		1977	252.796	407.419	229.472	109.253	998.939		1977	254.229	406.432	229.778	109.787	1000.23		1977	254.497	406.547	229.935	109.877	1000.86		1977	256.142	407.7	233.008	113.052	1009.9		1977	230.615	390.168	218.219	104.544	943.547		1977	255.955	408.89	231.619	110.069	1006.53		1977
1978	271.763	506.297	230.155	107.727	1115.94		1978	269.633	506.604	229.433	107.079	1112.75		1978	271.08	505.486	229.744	107.657	1113.97		1978	271.537	505.584	229.857	107.739	1114.72		1978	273.452	508.198	232.677	110.628	1124.96		1978	247.799	488.475	217.44	102.714	1056.43		1978	273.502	508.957	231.559	108.016	1122.03		1978
1979	279.397	438.192	243.094	95.0137	1055.7		1979	277.048	438.358	242.339	94.3345	1052.08		1979	278.833	437.381	242.535	94.9644	1053.71		1979	279.201	437.55	242.767	95.0328	1054.55		1979	281.75	439.55	247.382	97.8506	1066.53		1979	252.275	419.679	229.623	89.7075	991.284		1979	281.123	440.47	244.682	95.2239	1061.5		1979
1980	271.97	354.52	215.915	108.835	951.24		1980	269.682	355.025	214.888	108.245	947.841		1980	271.342	353.862	215.397	108.79	949.392		1980	271.747	353.988	215.582	108.88	950.197		1980	274.044	354.231	218.62	113.273	960.168		1980	242.806	337.679	202.939	102.867	886.29		1980	273.704	356.255	217.304	109.13	956.391		1980
1981	288.234	439.108	196.37	102.325	1026.04		1981	285.723	439.467	195.432	101.585	1022.21		1981	287.487	438.213	195.987	102.264	1023.95		1981	287.972	438.402	196.1	102.364	1024.84		1981	291.569	440.691	198.837	106.237	1037.33		1981	262.908	420.723	181.309	96.549	961.489		1981	290.539	441.606	197.547	102.582	1032.27		1981
1982	285.687	393.017	211.633	106.064	996.401		1982	282.929	393.478	210.751	105.297	992.456		1982	284.844	392.32	211.151	105.956	994.271		1982	285.373	392.437	211.254	106.091	995.156		1982	287.796	394.411	214.692	110.518	1007.42		1982	258.823	371.556	198.363	99.6294	928.372		1982	288.158	395.089	213.18	106.352	1002.78		1982
1983	262.472	414.547	217.249	93.3907	987.658		1983	259.583	415.015	216.121	92.5688	983.287		1983	261.726	413.488	216.678	93.3536	985.245		1983	262.18	413.75	216.835	93.443	986.208		1983	264.467	416.709	220.071	97.3801	998.627		1983	232.82	394.837	203.074	87.2049	917.937		1983	264.497	417.618	218.957	93.6759	994.747		1983
1984	256.012	429.735	216.071	96.1412	997.959		1984	252.993	430.101	214.817	95.32	993.231		1984	255.303	428.851	215.331	96.0867	995.572		1984	255.761	428.92	215.622	96.1845	996.487		1984	257.697	430.561	219.55	99.7782	1007.59		1984	223.323	406.393	201.332	88.6021	919.65		1984	258.097	432.515	217.771	96.3575	1004.74		1984
1985	257.366	429.361	210.167	103.261	1000.16		1985	254.059	429.665	209.206	102.417	995.347		1985	256.447	428.415	209.6	103.186	997.648		1985	257.035	428.523	209.723	103.332	998.612		1985	259.192	429.762	213.371	108.294	1010.62		1985	225.691	405.588	193.041	96.1211	920.441		1985	259.664	432.36	211.803	103.543	1007.37		1985
1986	282.099	422.334	215.545	111.917	1031.89		1986	278.826	422.664	214.493	111.083	1027.07		1986	281.207	421.185	214.947	111.827	1029.17		1986	281.799	421.434	215.183	111.956	1030.37		1986	286.025	424.204	219.842	117.365	1047.44		1986	251.19	400.192	199.174	104.064	954.619		1986	284.842	425.565	217.428	112.347	1040.18		1986
1987	255.738	401.628	221.494	105.148	984.008		1987	252.294	402.186	220.282	104.335	979.097		1987	254.898	400.749	220.731	105.039	981.417		1987	255.429	400.845	220.981	105.181	982.435		1987	257.625	402.8	224.285	110.914	995.624		1987	220.417	379.191	202.693	97.6085	899.909		1987	258.082	404.491	223.501	105.538	991.613		1987
1988	269.709	447.026	230.184	100.539	1047.46		1988	266.493	447.657	229.099	99.6889	1042.94		1988	268.675	446.094	229.477	100.457	1044.7		1988	269.36	446.164	229.749	100.566	1045.84		1988	273.442	449.798	237.658	105.895	1066.79		1988	234.394	422.263	211.008	93.0642	960.729		1988	272.477	450.345	232.288	100.865	1055.98		1988
1989	253.15	396.353	217.001	89.5346	956.039		1989	249.493	396.982	215.755	88.5226	950.752		1989	252.306	395.455	216.276	89.4652	953.502		1989	252.844	395.539	216.511	89.5499	954.445		1989	256.362	397.679	221.238	92.857	968.135		1989	219.055	369.231	197.633	81.4973	867.417		1989	255.678	399.328	219.002	89.8456	963.854		1989
1990	276.821	481.406	207.727	102.388	1068.34		1990	273.356	482.048	206.5	101.372	1063.28		1990	275.733	479.937	207.033	102.311	1065.01		1990	276.467	480.216	207.245	102.436	1066.36		1990	281.045	485.776	211.552	107.673	1086.05		1990	240.233	456.447	189.425	94.5649	980.67		1990	279.95	485.811	209.742	102.794	1078.3		1990
1991	236.088	396.903	235.808	105.255	974.054		1991	232.375	397.689	234.571	104.197	968.832		1991	235.294	395.806	234.966	105.122	971.188		1991	235.781	395.94	235.317	105.285	972.324		1991	238.582	399.293	243.207	112.196	993.277		1991	198.771	373.066	216.562	97.5435	885.942		1991	238.464	400.308	238.403	105.665	982.841		1991
1992	274.498	434.058	225.504	104.36	1038.42		1992	270.687	435.017	224.224	103.329	1033.26		1992	273.356	432.683	224.785	104.203	1035.03		1992	274.076	433.047	225.102	104.404	1036.63		1992	279.481	440.054	231.931	110.945	1062.41		1992	236.184	407.413	202.627	96.1743	942.398		1992	277.806	438.096	227.753	104.787	1048.44		1992
1993	255.386	368.974	219.074	103.152	946.588		1993	251.498	370.085	217.632	102.149	941.363		1993	254.439	368.122	218.164	103.057	943.782		1993	255.068	368.184	218.491	103.189	944.933		1993	259.617	370.918	223.9	109.006	963.441		1993	214.591	342.801	198.974	93.8159	850.181		1993	258.119	371.68	221.636	103.567	955.002		1993
1994	290.523	499.756	235.265	104.573	1130.12		1994	287.393	500.888	234.328	103.462	1126.07		1994	289.264	498.133	234.38	104.469	1126.25		1994	290.048	498.494	234.734	104.625	1127.9		1994	297.271	506.302	243.845	111.419	1158.84		1994	250.272	468.891	213.108	95.9331	1028.2		1994	294.136	504.903	237.953	104.969	1141.96		1994
1995	270.013	437.048	234.324	107.975	1049.36		1995	266.329	438.243	233.399	106.994	1044.97		1995	269.052	435.744	233.609	107.841	1046.25		1995	269.713	435.959	233.864	108.062	1047.6		1995	276.367	442.623	244.337	116.906	1080.23		1995	225.274	407.009	213.224	98.7072	944.215		1995	273.017	441.581	237.092	108.472	1060.16		1995
1996	275.157	397.274	229.651	108.2	1010.28		1996	272.138	398.504	228.497	107.124	1006.26		1996	274.276	395.865	228.687	108.067	1006.9		1996	274.848	396.148	228.949	108.258	1008.2		1996	283.388	400.15	236.75	116.806	1037.09		1996	227.843	361.697	206.354	99.1129	895.006		1996	278.302	401.137	232.381	108.738	1020.56		1996
1997	289.65	409.191	232.033	97.0835	1027.96		1997	285.812	410.61	230.757	95.7501	1022.93		1997	288.181	407.9	231.039	96.9169	1024.04		1997	289.111	408.104	231.373	97.0845	1025.67		1997	297.978	416.051	240.126	102.376	1056.53		1997	249.611	379.724	210.648	87.3078	927.291		1997	293.81	413.304	235.113	97.5368	1039.76		1997
1998	264.673	443.01	241.854	111.101	1060.64		1998	259.999	444.22	240.505	109.739	1054.46		1998	263.266	441.646	240.706	110.94	1056.56		1998	264.069	441.788	241.044	111.123	1058.03		1998	268.467	450.224	251.241	120.303	1090.23		1998	219.12	413.733	220.259	102.559	955.671		1998	268.238	447.512	245.235	111.711	1072.7		1998
1999	269.22	340.274	226.677	100.069	936.24		1999	264.797	341.442	225.643	98.7833	930.665		1999	267.877	339.069	225.595	99.9567	932.497		1999	268.741	339.349	225.877	100.117	934.084		1999	275.016	342.196	235.08	107.15	959.442		1999	221.531	308.597	201.549	89.8197	821.496		1999	272.848	343.551	229.493	100.569	946.461		1999
2000	324.24	452.968	215.877	99.3844	1092.47		2000	321.308	454.24	214.901	98.1408	1088.59		2000	322.716	451.387	214.933	99.2574	1088.29		2000	323.754	451.715	215.282	99.3685	1090.12		2000	337.786	461.819	222.47	105.702	1127.78		2000	277.159	418.761	188.667	88.3799	972.967		2000	329.3	458.045	218.558	99.8547	1105.76		2000
2001	302.206	431.311	256.748	116.567	1106.83		2001	298.444	432.719	256.143	115.352	1102.66		2001	300.792	429.595	255.722	116.379	1102.49		2001	301.725	430.058	256.029	116.6	1104.41		2001	314.591	441.539	270.054	127.439	1153.62		2001	256.023	396.2	229.679	105.837	987.74		2001	306.658	436.343	260.202	117.128	1120.33		2001
2002	259.409	443.735	258.374	97.7943	1059.31		2002	255.125	445.031	257.602	96.2521	1054.01		2002	258.142	442.177	257.295	97.6923	1055.31		2002	258.876	442.412	257.717	97.84	1056.85		2002	267.084	453.358	274.764	107.044	1102.25		2002	210.865	408.439	230.922	87.5469	937.773		2002	262.874	448.896	262.354	98.1761	1072.3		2002
2003	271.696	453.712	249.635	118.502	1093.55		2003	267.026	455.03	248.459	117.308	1087.82		2003	270.421	451.638	248.503	118.296	1088.86		2003	271.19	452.247	248.841	118.577	1090.85		2003	281.61	470.682	264.022	134.481	1150.8		2003	224.484	423.396	225.328	109.669	982.877		2003	275.504	459.796	253.54	119.25	1108.09		2003
2004	309.922	485.007	241.108	96.6577	1132.69		2004	305.831	486.266	240.015	95.3048	1127.42		2004	308.356	483.074	239.887	96.5591	1127.88		2004	309.421	483.506	240.229	96.6985	1129.85		2004	325.125	501.968	257.331	105.585	1190.01		2004	264.055	453.639	217.97	85.9934	1021.66		2004	315.107	491.712	244.978	97.1404	1148.94		2004
2005	330.78	477.903	241.149	105.037	1154.87		2005	327.135	480.236	240.361	104.174	1151.91		2005	328.991	476.013	239.739	104.913	1149.66		2005	330.248	476.481	240.174	105.091	1151.99		2005	349.457	496.265	256.34	115.587	1217.65		2005	282.162	444.396	217.063	93.9385	1037.56		2005	336.839	484.162	245.048	105.651	1171.7		2005
2006	319.872	476.062	230.939	111.65	1138.52		2006	317.056	478.731	230.45	110.597	1136.83		2006	318.164	474.148	229.859	111.391	1133.56		2006	319.342	474.535	230.119	111.695	1135.69		2006	339.089	492.991	247.126	125.373	1204.58		2006	270.139	441.075	207.615	102	1020.83		2006	325.323	482.439	234.767	112.296	1154.83		2006
2007	324.773	437.345	225.834	97.7236	1085.68		2007	321.75	440.117	224.981	96.3103	1083.16		2007	322.98	435.501	224.533	97.6121	1080.63		2007	324.146	435.892	225.002	97.7994	1082.84		2007	344.214	454.28	242.156	106.706	1147.36		2007	276.825	405.677	201.226	86.6193	970.348		2007	330.927	443.1	229.303	98.1885	1101.52		2007
2008	323.486	422.242	231.221	113.919	1090.87		2008	320.196	424.912	230.541	113.19	1088.84		2008	321.611	420.587	229.971	113.765	1085.93		2008	322.905	420.932	230.257	113.966	1088.06		2008	342.248	435.114	245.371	127.061	1149.79		2008	270.136	381.842	205.3	101.42	958.698		2008	329.512	427.59	234.867	114.731	1106.7		2008
2009	332.147	437.366	235.49	107.079	1112.08		2009	328.954	440.134	235.081	106.002	1110.17		2009	330.303	435.817	234.229	106.903	1107.25		2009	331.631	436.001	234.652	107.122	1109.41		2009	353.145	451.901	251.673	119.077	1175.8		2009	278.393	399.964	207.156	94.6556	980.169		2009	338.968	442.765	239.609	107.651	1128.99		2009
2010	281.841	453.884	242.234	124.045	1102		2010	278.559	456.933	241.795	123.579	1100.87		2010	280.498	451.7	240.978	123.892	1097.07		2010	281.448	452.218	241.386	124.205	1099.26		2010	297.461	472.701	259.668	141.666	1171.5		2010	218.941	417.792	214.179	110.168	961.08		2010	286.549	460.793	246.48	124.9	1118.72		2010
2011	346.321	395.024	244.872	101.064	1087.28		2011	343.921	398.092	244.696	99.8951	1086.6		2011	344.417	393.208	243.742	100.982	1082.35		2011	345.877	393.66	243.998	101.179	1084.71		2011	373.049	406.775	262.464	114.498	1156.79		2011	292.329	356.851	215.314	88.9436	953.438		2011	353.98	400.315	248.876	101.574	1104.74		2011
2012	310.192	453.702	239.549	99.1251	1102.57		2012	306.603	457.664	239.443	98.078	1101.79		2012	308.222	451.472	238.325	98.9547	1096.97		2012	309.56	452.05	238.817	99.15	1099.58		2012	329.697	468.174	256.663	109.264	1163.8		2012	255.622	410.812	208.941	85.848	961.223		2012	316.562	460.794	243.834	99.6805	1120.87		2012
2013	325.638	518.252	254.778	110.54	1209.21		2013	322.813	521.717	254.167	109.192	1207.89		2013	323.716	515.733	253.167	110.283	1202.9		2013	325.141	516.354	253.742	110.604	1205.84		2013	348.091	543.615	274.915	126.635	1293.26		2013	266.789	481.065	225.677	98.5483	1072.08		2013	332.989	527.889	259.53	111.27	1231.68		2013
2014	316.254	367.105	228.945	117.172	1029.48		2014	311.719	369.737	227.879	116.087	1025.42		2014	314.307	365.347	227.51	117.024	1024.19		2014	315.544	365.732	227.926	117.306	1026.51		2014	337.079	377.112	245.043	136.196	1095.43		2014	260.982	330.489	200.111	105.324	896.905		2014	322.605	372.037	233.159	118.205	1046.01		2014
2015	296.754	399.416	228.24	114.08	1038.49		2015	291.595	401.811	226.736	112.736	1032.88		2015	294.667	397.527	226.784	113.856	1032.83		2015	296.032	397.933	227.26	114.147	1035.37		2015	312.71	413.249	242.603	129.32	1097.88		2015	242.248	362.88	201.19	101.896	908.214		2015	303.249	406.008	232.836	114.978	1057.07		2015
2016	281.123	455.166	210.764	116.067	1063.12		2016	276.174	458.061	209.35	114.377	1057.96		2016	279.153	452.575	209.552	115.806	1057.09		2016	280.446	453.181	209.86	116.092	1059.58		2016	297.036	472.871	221.792	131.307	1123.01		2016	224.774	418.642	181.272	104.479	929.167		2016	286.752	463.772	214.668	117.108	1082.3		2016
2017	329.942	473.146	211.661	105.658	1120.41		2017	325.444	476.166	210.223	104.006	1115.84		2017	327.831	470.609	210.364	105.492	1114.3		2017	329.266	471.196	210.742	105.779	1116.98		2017	356.728	498.546	226.8	120.934	1203.01		2017	275.292	435.451	181.139	92.9969	984.879		2017	338.086	481.911	215.255	106.468	1141.72		2017
2018	313.065	482.578	239.886	87.7269	1123.26		2018	308.204	484.923	238.829	85.9519	1117.91		2018	310.21	480.12	238.36	87.5636	1116.25		2018	312.05	480.604	238.946	87.6895	1119.29		2018	333.464	502.439	262.512	97.4103	1195.83		2018	258.555	442.944	213.042	74.8579	989.398		2018	320.854	491.444	244.84	88.2001	1145.34		2018
2019	303.219	424.215	239.734	102.155	1069.32		2019	298.644	427.394	238.662	101.589	1066.29		2019	301.137	421.86	237.881	102.085	1062.96		2019	302.674	422.366	238.58	102.135	1065.76		2019	327.144	440.614	258.723	106.104	1132.59		2019	248.865	384.815	212.504	97.5301	943.714		2019	310.424	431.59	244.93	102.673	1089.62		2019
							Indicator R	0.589816	-0.155987	0.209711	0.480433	0.188452		Indicator R	0.211868	0.160396	0.1974	0.0551144	0.172215		Indicator R	0.0722394	0.128311	0.133484	-0.0199549	0.0993255		Indicator R	-1.51677	-0.86426	-1.94094	-3.67355	-1.56727		Indicator R	7.14629	3.28053	4.60446	4.28253	4.70027		Indicator R	-0.653914	-0.507447	-0.599991	-0.218954	-0.540971		Indicator R
Sunan (1960-1989 and 1990-2019)
original ETo	spring	summer	autumn	winter	annual		ETo with detrended Tmean	spring	summer	autumn	winter	annual		ETo with detrended Tmax	spring	summer	autumn	winter	annual		ETo with detrended Tmin	spring	summer	autumn	winter	annual		ETo with detrended VPD	spring	summer	autumn	winter	annual		ETo with detrended WS	spring	summer	autumn	winter	annual		ETo with detrended RH	spring	summer	autumn	winter	annual		ETo with detrended SH
1960	251.874	436.06	221.882	105.405	1015.22		1960	251.874	436.06	221.882	105.414	1015.23		1960	251.874	436.06	221.882	105.413	1015.23		1960	251.874	436.06	221.882	105.406	1015.22		1960	251.874	436.06	221.882	105.498	1015.31		1960	251.874	436.06	221.882	105.491	1015.31		1960	251.874	436.06	221.882	105.397	1015.21		1960
1961	274.585	460.741	208.2	114.854	1058.38		1961	274.601	460.994	208.253	114.856	1058.7		1961	274.598	460.884	208.234	114.87	1058.59		1961	274.586	460.796	208.214	114.857	1058.45		1961	274.723	460.777	208.288	115.225	1059.01		1961	274.156	461.299	208.121	114.905	1058.48		1961	274.607	460.644	208.206	114.855	1058.31		1961
1962	264.428	420.643	210.411	134.692	1030.17		1962	264.448	421.181	210.509	134.688	1030.83		1962	264.443	420.892	210.479	134.708	1030.52		1962	264.426	420.738	210.441	134.699	1030.3		1962	264.595	420.756	210.618	135.379	1031.35		1962	263.758	421.702	210.212	134.671	1030.34		1962	264.488	420.499	210.442	134.685	1030.11		1962
1963	253.032	440.28	218.572	90.1825	1002.07		1963	253.024	441.027	218.718	90.2057	1002.98		1963	253.09	440.687	218.658	90.183	1002.62		1963	253.042	440.437	218.609	90.1836	1002.27		1963	253.187	440.537	218.956	90.5495	1003.23		1963	252.044	441.944	218.386	90.1057	1002.48		1963	253.123	440.026	218.61	90.1948	1001.95		1963
1964	258.204	508.634	236.944	103.978	1107.76		1964	258.234	509.592	237.169	104.012	1109.01		1964	258.267	509.235	237.134	103.982	1108.62		1964	258.208	508.87	237.039	103.984	1108.1		1964	258.32	509.014	237.793	104.553	1109.68		1964	256.642	510.516	236.695	103.928	1107.78		1964	258.338	508.18	237.046	103.985	1107.55		1964
1965	277.387	426.914	221.973	107.934	1034.21		1965	277.424	428.14	222.205	107.947	1035.71		1965	277.404	427.526	222.148	107.973	1035.05		1965	277.396	427.123	222.023	107.936	1034.48		1965	277.826	427.22	222.57	108.863	1036.48		1965	275.686	429.256	221.173	107.609	1033.72		1965	277.573	426.486	222.008	107.957	1034.02		1965
1966	259.921	489.931	238.74	99.3026	1087.89		1966	259.948	491.408	239.053	99.3265	1089.74		1966	259.974	490.795	238.97	99.3471	1089.09		1966	259.92	490.271	238.825	99.3152	1088.33		1966	260.263	490.362	240.218	100.205	1091.05		1966	257.567	493.306	238.345	98.6676	1087.89		1966	260.076	489.378	238.81	99.2977	1087.56		1966
1967	250.08	509.991	244.567	107.839	1112.48		1967	250.245	511.602	244.889	107.845	1114.58		1967	250.185	511.085	244.868	107.856	1113.99		1967	250.07	510.396	244.702	107.85	1113.02		1967	250.411	510.49	245.788	109.294	1115.98		1967	247.476	513.498	243.61	107.622	1112.21		1967	250.32	509.293	244.58	107.832	1112.03		1967
1968	279.001	448.619	235.464	82.6501	1045.73		1968	279.108	450.619	235.821	82.6821	1048.23		1968	279.102	449.532	235.778	82.6287	1047.04		1968	279.007	448.955	235.578	82.6603	1046.2		1968	279.82	448.887	236.423	83.1815	1048.31		1968	275.579	452.851	234.751	82.4774	1045.66		1968	279.298	448.058	235.588	82.7117	1045.66		1968
1969	259.507	437.637	235.883	113.252	1046.28		1969	259.569	439.926	236.413	113.289	1049.2		1969	259.484	438.738	236.24	113.27	1047.73		1969	259.502	438.012	236.007	113.262	1046.78		1969	259.885	437.7	237.36	115.084	1050.03		1969	256.289	442.058	234.525	112.865	1045.74		1969	259.863	437.025	235.957	113.307	1046.15		1969
1970	238.602	429.436	206.469	102.397	976.904		1970	238.745	432.104	207.083	102.395	980.326		1970	238.693	430.591	206.793	102.403	978.48		1970	238.595	429.899	206.622	102.414	977.531		1970	239	429.426	208.16	104.162	980.747		1970	235.087	434.539	205.863	102.111	977.599		1970	238.958	428.688	206.644	102.454	976.744		1970
1971	269.521	499.633	208.412	95.0128	1072.58		1971	269.531	502.289	208.933	95.0611	1075.81		1971	269.609	501.383	208.768	95.0016	1074.76		1971	269.527	500.323	208.533	95.0124	1073.39		1971	270.459	500.555	209.851	96.6321	1077.5		1971	264.618	504.312	207.224	94.1893	1070.34		1971	269.869	498.551	208.545	95.0785	1072.04		1971
1972	249.184	423.614	220.856	90.8134	984.468		1972	249.354	426.394	221.423	90.8785	988.05		1972	249.186	424.762	221.187	90.8139	985.948		1972	249.171	424.107	220.992	90.8162	985.086		1972	249.33	423.901	223.166	92.2395	988.637		1972	245.325	432.438	219.575	90.279	987.618		1972	249.625	422.917	221.044	90.885	984.471		1972
1973	246.965	460.192	209.199	104.873	1021.23		1973	247.259	463.443	209.911	105.019	1025.63		1973	247.121	461.868	209.494	104.91	1023.39		1973	246.973	460.87	209.335	104.896	1022.07		1973	247.499	459.955	211.118	107.149	1025.72		1973	241.179	468.784	207.975	104.094	1022.03		1973	247.21	459.205	209.573	104.936	1020.93		1973
1974	290.56	418.016	217.516	94.002	1020.09		1974	290.725	421.614	218.359	94.0689	1024.77		1974	290.645	419.289	218.084	94.0748	1022.09		1974	290.59	418.538	217.741	94.0041	1020.87		1974	292.599	417.799	218.829	95.2092	1024.44		1974	286.306	425.138	215.577	92.7462	1019.77		1974	291.139	417.293	217.729	94.0158	1020.18		1974
1975	259.016	425.333	219.781	110.613	1014.74		1975	259.17	429.438	220.724	110.734	1020.07		1975	259.156	427.057	220.463	110.588	1017.26		1975	259.008	426.042	220.066	110.64	1015.76		1975	260.443	425.406	220.88	113.906	1020.64		1975	252.741	432.598	218.242	109.422	1013		1975	259.28	424.324	220.022	110.609	1014.23		1975
1976	260.603	428.206	222.547	98.0711	1009.43		1976	260.969	432.355	223.462	98.0367	1014.82		1976	260.515	430.035	223.053	98.1072	1011.71		1976	260.575	428.923	222.741	98.0799	1010.32		1976	261.787	428.397	225.171	100.445	1015.8		1976	255.385	435.891	220.764	97.5125	1009.55		1976	261.349	427.192	222.655	98.2096	1009.4		1976
1977	254.685	407.076	230.258	109.858	1001.88		1977	254.961	411.291	231.273	109.958	1007.48		1977	254.856	408.621	230.724	109.923	1004.12		1977	254.713	407.781	230.519	109.877	1002.89		1977	255.961	407.55	233.529	113.161	1010.2		1977	248.082	415.971	229.3	109.035	1002.39		1977	255.455	406.019	230.611	109.925	1002.01		1977
1978	271.763	506.297	230.155	107.727	1115.94		1978	272.018	510.519	231.158	107.912	1121.61		1978	271.761	508.794	230.834	107.851	1119.24		1978	271.76	507.322	230.493	107.732	1117.31		1978	273.084	507.724	232.723	110.536	1124.07		1978	265.98	515.875	228.476	107.098	1117.43		1978	272.604	504.68	230.473	107.907	1115.66		1978
1979	279.397	438.192	243.094	95.0137	1055.7		1979	279.845	442.904	244.027	95.0921	1061.87		1979	279.456	439.979	243.589	95.008	1058.03		1979	279.399	438.963	243.301	95.0262	1056.69		1979	282.064	439.127	247.875	98.5697	1067.64		1979	272.72	449.218	241.152	95.1553	1058.25		1979	280.247	437.175	243.499	95.1648	1056.09		1979
1980	271.97	354.52	215.915	108.835	951.24		1980	272.561	359.883	217.063	108.894	958.403		1980	272.028	356.001	216.607	108.842	953.479		1980	271.912	355.159	216.259	108.864	952.194		1980	274.41	354.203	219.167	113.932	961.711		1980	263.886	363.432	213.814	108.169	949.301		1980	272.548	353.666	216.26	109.09	951.565		1980
1981	288.234	439.108	196.37	102.325	1026.04		1981	288.627	444.639	197.337	102.459	1033.06		1981	288.16	441.692	196.868	102.361	1029.08		1981	288.274	440.197	196.646	102.341	1027.46		1981	291.623	440.853	199.441	106.301	1038.22		1981	282.896	450.458	195.51	101.515	1030.38		1981	289.446	437.418	196.82	102.528	1026.21		1981
1982	285.687	393.017	211.633	106.064	996.401		1982	286	398.77	213.09	106.201	1004.06		1982	285.496	394.685	212.317	106.035	998.533		1982	285.673	393.823	211.941	106.064	997.501		1982	287.774	393.907	214.89	111.219	1007.79		1982	279.83	405.156	209.373	104.694	999.054		1982	287.013	392.335	212.087	106.185	997.619		1982
1983	262.472	414.547	217.249	93.3907	987.658		1983	262.54	420.162	218.704	93.517	994.922		1983	262.393	416.931	218.102	93.3774	990.803		1983	262.475	415.565	217.705	93.4136	989.159		1983	264.339	415.771	220.523	97.88	998.512		1983	253.735	425.997	215.621	92.905	988.258		1983	263.391	413.309	217.868	93.682	988.25		1983
1984	256.012	429.735	216.071	96.1412	997.959		1984	256.482	435.425	217.394	96.2891	1005.59		1984	256.027	432.385	216.673	96.1205	1001.21		1984	255.991	430.837	216.379	96.1646	999.372		1984	257.193	430.512	219.987	99.9141	1007.61		1984	247.713	444.477	213.529	94.6677	1000.39		1984	257.078	428.164	216.408	96.1891	997.84		1984
1985	257.366	429.361	210.167	103.261	1000.16		1985	257.705	435.91	211.801	103.525	1008.94		1985	257.131	432.055	210.785	103.241	1003.21		1985	257.277	430.545	210.528	103.274	1001.62		1985	259.105	429.781	214.227	108.955	1012.07		1985	249.328	443.407	208.565	102.121	1003.42		1985	258.335	427.854	210.88	103.382	1000.45		1985
1986	282.099	422.334	215.545	111.917	1031.89		1986	282.312	428.952	217.292	112.108	1040.66		1986	281.701	424.976	216.216	111.993	1034.89		1986	282.071	423.438	215.887	111.923	1033.32		1986	285.622	423.333	220.595	117.934	1047.48		1986	274.513	435.352	213.505	110.691	1034.06		1986	284.165	421.22	215.928	112.465	1033.78		1986
1987	255.738	401.628	221.494	105.148	984.008		1987	256.335	408.648	222.857	105.579	993.419		1987	255.5	403.764	222.03	105.174	986.468		1987	255.714	402.571	221.89	105.141	985.316		1987	257.694	401.67	224.833	112.396	996.593		1987	247.323	415.31	219.177	103.688	985.499		1987	257.517	400.742	221.97	105.356	985.585		1987
1988	269.709	447.026	230.184	100.539	1047.46		1988	270.329	454.207	231.933	100.885	1057.35		1988	269.607	450.25	230.956	100.537	1051.35		1988	269.675	448.487	230.516	100.533	1049.21		1988	273.369	449.816	238.823	106.678	1068.69		1988	262.776	460.982	228.375	99.2327	1051.37		1988	271.325	444.933	231.067	100.876	1048.2		1988
1989	253.15	396.353	217.001	89.5346	956.039		1989	253.522	404.078	218.61	89.5665	965.777		1989	253.196	399.228	217.49	89.4774	959.392		1989	253.162	397.553	217.328	89.5406	957.584		1989	256.737	397.542	221.212	92.0353	967.526		1989	243.356	413.115	215.016	86.0608	957.548		1989	254.174	394.973	217.722	89.9317	956.801		1989
1990	276.821	481.406	207.727	102.388	1068.34		1990	276.821	481.406	207.727	102.362	1068.32		1990	276.821	481.406	207.727	102.387	1068.34		1990	276.821	481.406	207.727	102.389	1068.34		1990	276.821	481.406	207.727	102.48	1068.43		1990	276.821	481.406	207.727	102.163	1068.12		1990	276.821	481.406	207.727	102.396	1068.35		1990
1991	236.088	396.903	235.808	105.255	974.054		1991	235.834	396.716	235.727	105.205	973.482		1991	236.048	396.825	235.781	105.257	973.912		1991	236.07	396.847	235.78	105.257	973.954		1991	236.142	396.939	235.958	105.528	974.566		1991	234.109	395.53	235.145	104.676	969.46		1991	236.177	397.089	235.879	105.286	974.431		1991
1992	274.498	434.058	225.504	104.36	1038.42		1992	273.997	433.699	225.363	104.277	1037.34		1992	274.399	433.878	225.476	104.361	1038.11		1992	274.462	433.938	225.46	104.368	1038.23		1992	274.656	434.27	225.71	104.663	1039.3		1992	270.569	431.123	223.95	103.324	1028.97		1992	274.773	434.475	225.63	104.431	1039.31		1992
1993	255.386	368.974	219.074	103.152	946.588		1993	254.624	368.402	218.811	103.039	944.877		1993	255.265	368.819	218.995	103.148	946.228		1993	255.343	368.848	218.982	103.158	946.331		1993	255.571	369.083	219.413	103.487	947.553		1993	249.328	364.975	217.101	101.652	933.056		1993	255.708	369.375	219.29	103.234	947.607		1993
1994	290.523	499.756	235.265	104.573	1130.12		1994	289.625	499.168	235.013	104.423	1128.23		1994	290.298	499.318	235.185	104.579	1129.38		1994	290.435	499.473	235.16	104.583	1129.65		1994	291.237	500.201	235.975	105.214	1132.63		1994	282.826	493.248	232.262	102.62	1110.95		1994	291.16	500.749	235.549	104.663	1132.12		1994
1995	270.013	437.048	234.324	107.975	1049.36		1995	268.876	436.336	234.017	107.778	1047.01		1995	269.832	436.596	234.289	107.982	1048.7		1995	269.949	436.75	234.214	107.986	1048.9		1995	270.52	437.612	235.524	108.964	1052.62		1995	259.444	429.315	230.968	105.655	1025.38		1995	270.591	438.126	234.665	108.151	1051.53		1995
1996	275.157	397.274	229.651	108.2	1010.28		1996	273.949	396.232	229.249	108.021	1007.45		1996	274.971	396.689	229.456	108.202	1009.32		1996	275.089	396.904	229.452	108.2	1009.65		1996	275.811	397.479	230.532	109.645	1013.47		1996	262.113	387.188	225.382	105.509	980.191		1996	275.815	398.426	230.041	108.342	1012.62		1996
1997	289.65	409.191	232.033	97.0835	1027.96		1997	287.959	408.029	231.54	96.8223	1024.35		1997	289.232	408.661	231.853	97.1165	1026.86		1997	289.5	408.825	231.841	97.0904	1027.26		1997	291.002	410.023	233.193	97.6425	1031.86		1997	277.346	399.105	227.689	93.8933	998.033		1997	290.743	410.537	232.571	97.2648	1031.12		1997
1998	264.673	443.01	241.854	111.101	1060.64		1998	262.476	441.706	241.251	110.822	1056.26		1998	264.154	442.249	241.629	111.099	1059.13		1998	264.49	442.481	241.548	111.096	1059.61		1998	265.148	444.135	243.266	112.551	1065.1		1998	249.564	432.428	237.048	108.048	1027.09		1998	265.737	444.614	242.497	111.358	1064.21		1998
1999	269.22	340.274	226.677	100.069	936.24		1999	267.048	338.624	226.077	99.8088	931.557		1999	268.748	339.64	226.433	100.07	934.891		1999	269.037	339.865	226.389	100.089	935.379		1999	269.994	340.187	228.499	101.175	939.855		1999	251.683	327.645	220.37	95.8824	895.58		1999	270.412	341.56	227.234	100.298	939.503		1999
2000	324.24	452.968	215.877	99.3844	1092.47		2000	322.708	451.465	215.31	99.1314	1088.61		2000	323.63	452.069	215.582	99.3996	1090.68		2000	324.047	452.376	215.597	99.3914	1091.41		2000	326.538	454.771	217.303	100.847	1099.46		2000	305.246	437.684	208.101	94.8904	1045.92		2000	326.153	455.065	216.488	99.6112	1097.32		2000
2001	302.206	431.311	256.748	116.567	1106.83		2001	299.941	429.968	256.407	116.175	1102.49		2001	301.579	430.294	256.457	116.551	1104.88		2001	302.013	430.663	256.43	116.579	1105.68		2001	304.132	433.817	259.884	118.855	1116.69		2001	281.705	414.248	249.053	111.754	1056.76		2001	303.891	433.494	257.658	116.943	1111.99		2001
2002	259.409	443.735	258.374	97.7943	1059.31		2002	256.806	441.967	257.882	97.3519	1054.01		2002	258.803	442.791	258.117	97.7671	1057.48		2002	259.169	443.068	258.078	97.8057	1058.12		2002	260.987	445.668	262.493	99.9614	1069.11		2002	237.294	426.17	250.051	93.3753	1006.89		2002	260.752	446.33	259.594	98.0671	1064.74		2002
2003	271.696	453.712	249.635	118.502	1093.55		2003	268.845	452.022	248.819	118.143	1087.83		2003	271.027	452.422	249.261	118.499	1091.21		2003	271.459	452.88	249.178	118.511	1092.03		2003	273.58	458.409	253.312	121.744	1107.05		2003	248.399	437.269	241.523	113.833	1041.02		2003	273.424	456.811	250.588	118.89	1099.71		2003
2004	309.922	485.007	241.108	96.6577	1132.69		2004	307.099	483.386	240.291	96.2056	1126.98		2004	309.089	483.587	240.64	96.6304	1129.95		2004	309.654	484.105	240.592	96.6729	1131.02		2004	313.687	490.236	245.69	99.1409	1148.75		2004	286.838	466.906	233.354	91.4429	1078.54		2004	312.224	488.631	242.139	97.0315	1140.03		2004
2005	330.78	477.903	241.149	105.037	1154.87		2005	327.611	476.399	240.387	104.79	1149.19		2005	329.989	476.512	240.599	105.05	1152.15		2005	330.534	477.027	240.6	105.057	1153.22		2005	334.842	483.647	246.415	107.642	1172.55		2005	304.949	457.933	232.394	99.1763	1094.45		2005	333.66	481.488	242.35	105.436	1162.94		2005
2006	319.872	476.062	230.939	111.65	1138.52		2006	317.662	474.281	230.229	111.26	1133.43		2006	318.984	474.469	230.452	111.654	1135.56		2006	319.639	475.027	230.388	111.677	1136.73		2006	325.401	481.445	237.097	115.176	1159.12		2006	292.808	454.887	222.14	106.051	1075.89		2006	323.006	479.808	232.114	112.039	1146.97		2006
2007	324.773	437.345	225.834	97.7236	1085.68		2007	322.016	435.405	225.041	97.3235	1079.78		2007	323.557	435.581	225.256	97.7057	1082.1		2007	324.42	436.304	225.316	97.7134	1083.75		2007	330.24	442.718	231.473	100.581	1105.01		2007	296.737	416.73	216.518	90.4111	1020.4		2007	328.001	441.186	226.984	98.0562	1094.23		2007
2008	323.486	422.242	231.221	113.919	1090.87		2008	320.588	419.869	230.529	113.561	1084.55		2008	322.411	420.627	230.784	113.972	1087.8		2008	323.172	421.222	230.613	113.932	1088.94		2008	329.133	426.195	235.755	117.988	1109.07		2008	291.09	395.832	221.001	106.25	1014.17		2008	327.183	425.716	232.554	114.629	1100.08		2008
2009	332.147	437.366	235.49	107.079	1112.08		2009	329.024	434.494	234.872	106.773	1105.16		2009	330.967	435.992	234.998	106.985	1108.94		2009	331.791	436.41	234.929	107.058	1110.19		2009	339.697	442.013	240.598	110.975	1133.28		2009	297.557	411.808	223.47	98.9523	1031.79		2009	335.867	440.873	236.912	107.425	1121.08		2009
2010	281.841	453.884	242.234	124.045	1102		2010	278.518	451.753	241.635	123.853	1095.76		2010	280.99	451.677	241.748	123.957	1098.37		2010	281.576	452.557	241.687	124.074	1099.89		2010	286.947	459.793	248.18	129.739	1124.66		2010	241.765	428.415	230.326	114.995	1015.5		2010	284.803	458.764	243.765	124.773	1112.11		2010
2011	346.321	395.024	244.872	101.064	1087.28		2011	343.803	392.349	244.192	100.695	1081.04		2011	345.213	393.189	244.307	101.046	1083.76		2011	346.039	393.875	244.249	101.106	1085.27		2011	356.177	398.866	251.139	105.073	1111.26		2011	310.132	366.877	231.587	92.8154	1001.41		2011	350.917	398.73	246.286	101.556	1097.49		2011
2012	310.192	453.702	239.549	99.1251	1102.57		2012	306.524	451.207	238.882	98.6671	1095.28		2012	308.812	451.286	238.901	99.0674	1098.07		2012	309.766	452.31	238.972	99.1154	1100.16		2012	316.289	457.808	245.171	102.66	1121.93		2012	272.791	421.482	225.739	89.8201	1009.83		2012	314.481	459.152	241.379	99.597	1114.61		2012
2013	325.638	518.252	254.778	110.54	1209.21		2013	321.836	516.986	254.003	110.188	1203.01		2013	324.365	515.393	253.988	110.422	1204.17		2013	325.288	516.578	254.018	110.543	1206.43		2013	333.701	525.693	264.424	115.756	1239.57		2013	284.663	488.839	241.402	102.197	1117.1		2013	330.446	525.559	256.778	111.448	1224.23		2013
2014	316.254	367.105	228.945	117.172	1029.48		2014	311.523	363.176	227.685	116.827	1019.21		2014	314.659	365.389	228.173	117.182	1025.4		2014	315.744	365.992	228.127	117.219	1027.08		2014	324.665	371.845	235.493	123.112	1055.12		2014	277.918	339.355	215.462	108.761	941.496		2014	320.746	370.814	230.594	118.325	1040.48		2014
2015	296.754	399.416	228.24	114.08	1038.49		2015	291.211	396.284	226.885	113.562	1027.94		2015	295.163	397.391	227.619	114.164	1034.34		2015	296.246	398.156	227.452	114.107	1035.96		2015	302.973	405.78	234.685	119.111	1062.55		2015	256.521	369.667	215.86	104.471	946.519		2015	301.318	404.611	230.388	114.93	1051.25		2015
2016	281.123	455.166	210.764	116.067	1063.12		2016	276.202	452.164	209.176	115.327	1052.87		2016	279.65	452.109	210.129	116.07	1057.96		2016	280.633	453.364	209.987	116.062	1060.05		2016	287.144	463.051	217.004	121.305	1088.5		2016	238.767	425.593	196.44	107.896	968.696		2016	285.345	462.392	212.543	117.164	1077.44		2016
2017	329.942	473.146	211.661	105.658	1120.41		2017	325.453	469.769	209.955	104.93	1110.11		2017	328.279	470.33	210.836	105.58	1115.03		2017	329.452	471.362	210.877	105.666	1117.36		2017	341.088	485.686	218.701	111.625	1157.1		2017	288.54	441.478	195.876	95.2469	1021.14		2017	335.635	480.328	213.063	106.405	1135.43		2017
2018	313.065	482.578	239.886	87.7269	1123.26		2018	307.352	478.473	238.553	86.877	1111.26		2018	310.331	479.756	239.068	87.629	1116.78		2018	312.283	480.77	239.057	87.7106	1119.82		2018	322.739	489.281	249.937	89.7574	1151.71		2018	273.737	448.183	226.379	77.4352	1025.73		2018	319.503	490.028	242.082	88.2808	1139.89		2018
2019	303.219	424.215	239.734	102.155	1069.32		2019	297.585	420.478	238.329	101.802	1058.19		2019	301.552	421.494	238.559	102.168	1063.77		2019	302.757	422.511	238.801	102.132	1066.2		2019	312.183	431.201	247.068	103.569	1094.02		2019	260.969	389.585	226.172	98.3969	975.123		2019	308.551	431.021	242.059	102.793	1084.42		2019
							Indicator R (1960-1989)	-0.0253341	-0.259782	-0.11309	-0.0275365	-0.142898		Indicator R (1960-1989)	0.000165082	-0.108149	-0.0584646	-0.00402977	-0.058735		Indicator R (1960-1989)	0.000742518	-0.0453083	-0.0281877	-0.00280374	-0.0253512		Indicator R (1960-1989)	-0.149579	-0.0359804	-0.32757	-0.79314	-0.206499		Indicator R (1960-1989)	0.556024	-0.543642	0.173449	0.218697	-0.0245056		Indicator R (1960-1989)	-0.0731379	0.0616094	-0.0383165	-0.0344008	-0.00477627		Indicator R (1960-1989)
							Indicator R (1990-2019)	0.269117	0.128906	0.0909771	0.0963237	0.155581		Indicator R (1990-2019)	0.0849954	0.0938127	0.0540257	0.00396237	0.0739274		Indicator R (1990-2019)	0.0263199	0.059044	0.0574727	-0.00218888	0.0434455		Indicator R (1990-2019)	-0.396998	-0.247951	-0.520878	-0.73722	-0.399268		Indicator R (1990-2019)	2.44037	1.29367	1.08669	1.5514	1.58933		Indicator R (1990-2019)	-0.255465	-0.222689	-0.137898	-0.117789	-0.204242		Indicator R (1990-2019)
Whole(1960-2019)
original ETo	spring	summer	autumn	winter	annual		ETo with detrended Tmean	spring	summer	autumn	winter	annual		ETo with detrended Tmax	spring	summer	autumn	winter	annual		ETo with detrended Tmin	spring	summer	autumn	winter	annual		ETo with detrended VPD	spring	summer	autumn	winter	annual		ETo with detrended WS	spring	summer	autumn	winter	annual		ETo with detrended RH	spring	summer	autumn	winter	annual		ETo with detrended SH
1960	264.285	408.894	206.82	107.333	987.332		1960	264.285	408.894	206.82	107.312	987.31		1960	264.285	408.894	206.82	107.332	987.331		1960	264.285	408.894	206.82	107.336	987.334		1960	264.285	408.894	206.82	107.479	987.478		1960	264.285	408.894	206.82	107.204	987.203		1960	264.285	408.894	206.82	107.336	987.335		1960
1961	294.965	421.206	203.259	113.921	1033.35		1961	294.887	421.192	203.228	113.876	1033.18		1961	294.942	421.191	203.243	113.917	1033.29		1961	294.958	421.179	203.245	113.927	1033.31		1961	295.267	421.363	203.436	114.348	1034.41		1961	294.066	420.785	202.846	113.558	1031.26		1961	295.015	421.261	203.287	113.93	1033.49		1961
1962	313.29	394.066	201.571	122.956	1031.88		1962	313.146	394.032	201.501	122.905	1031.58		1962	313.252	394.049	201.54	122.95	1031.79		1962	313.282	394.02	201.544	122.97	1031.82		1962	314.049	394.302	201.872	123.649	1033.87		1962	311.565	393.17	200.664	122.357	1027.76		1962	313.39	394.158	201.627	122.973	1032.15		1962
1963	235.203	395.528	218.01	87.9758	936.716		1963	234.902	395.474	217.926	87.8429	936.145		1963	235.147	395.49	217.962	87.9705	936.57		1963	235.182	395.457	217.974	87.9835	936.596		1963	235.566	395.941	218.733	88.4196	938.66		1963	232.599	394.216	216.778	87.088	930.682		1963	235.318	395.684	218.1	87.9891	937.091		1963
1964	250.242	466.663	207.338	104.546	1028.79		1964	249.808	466.573	207.232	104.4	1028.01		1964	250.154	466.617	207.287	104.533	1028.59		1964	250.199	466.555	207.299	104.56	1028.61		1964	250.585	467.479	208.137	105.425	1031.63		1964	246.7	464.849	205.75	103.542	1020.84		1964	250.407	466.912	207.475	104.574	1029.37		1964
1965	300.793	395.268	219.497	113.166	1028.72		1965	300.331	395.169	219.329	113.008	1027.84		1965	300.686	395.215	219.402	113.151	1028.45		1965	300.761	395.157	219.428	113.181	1028.53		1965	302.285	396.07	220.581	114.339	1033.27		1965	296.28	393.139	217.57	111.827	1018.82		1965	301.05	395.483	219.66	113.188	1029.38		1965
1966	270.908	463.094	237.715	98.0461	1069.76		1966	270.304	462.971	237.575	97.8342	1068.68		1966	270.79	463.02	237.606	98.039	1069.45		1966	270.862	462.923	237.655	98.0706	1069.51		1966	272.08	464.495	239.829	99.201	1075.61		1966	265.533	460.611	235.294	96.5089	1057.95		1966	271.168	463.455	237.921	98.0766	1070.62		1966
1967	259.299	463.98	226.675	107.695	1057.65		1967	258.614	463.824	226.446	107.507	1056.39		1967	259.162	463.903	226.562	107.687	1057.31		1967	259.234	463.772	226.602	107.74	1057.35		1967	260.538	465.452	228.359	109.629	1063.98		1967	253.173	461.005	223.935	106.107	1044.22		1967	259.602	464.4	226.949	107.724	1058.68		1967
1968	304.032	426.914	213.954	80.5546	1025.46		1968	303.495	426.739	213.689	80.28	1024.2		1968	303.869	426.798	213.829	80.5426	1025.04		1968	303.981	426.717	213.864	80.5676	1025.13		1968	306.704	428.383	215.644	81.3711	1032.1		1968	296.73	423.517	210.792	78.4598	1009.5		1968	304.43	427.362	214.203	80.5824	1026.58		1968
1969	259.419	414.051	220.986	114.981	1009.44		1969	258.513	413.891	220.718	114.797	1007.92		1969	259.242	413.903	220.845	114.963	1008.95		1969	259.343	413.823	220.873	115.02	1009.06		1969	260.513	415.414	223.241	117.488	1016.66		1969	251.466	410.034	217.315	112.909	991.724		1969	259.812	414.555	221.295	115.074	1010.74		1969
1970	256.841	388.913	193.238	98.5142	937.506		1970	255.853	388.677	192.948	98.191	935.669		1970	256.666	388.76	193.105	98.5031	937.034		1970	256.774	388.661	193.133	98.5488	937.117		1970	258.766	389.728	195.027	100.594	944.114		1970	247.954	384.886	189.426	96.2973	918.564		1970	257.222	389.452	193.537	98.5853	938.797		1970
1971	291.466	422.415	206.799	92.4341	1013.11		1971	290.49	422.208	206.441	92.0857	1011.22		1971	291.248	422.272	206.653	92.42	1012.59		1971	291.38	422.121	206.686	92.4638	1012.65		1971	294.201	423.429	209.295	94.2159	1021.14		1971	281.556	417.974	202.745	89.8253	992.101		1971	291.956	423.104	207.152	92.488	1014.7		1971
1972	258.11	385.931	208.671	88.5763	941.288		1972	256.798	385.712	208.269	88.1314	938.911		1972	257.838	385.81	208.481	88.5521	940.681		1972	258.021	385.681	208.531	88.5906	940.823		1972	259.874	387.234	211.237	90.3316	948.677		1972	248.002	379.427	203.994	86.0435	917.467		1972	258.625	386.451	209.024	88.6401	942.739		1972
1973	252.568	422.546	207.333	103.594	986.042		1973	251.272	422.212	206.919	103.241	983.644		1973	252.332	422.388	207.128	103.572	985.42		1973	252.465	422.186	207.213	103.645	985.509		1973	254.587	423.543	210.651	106.633	995.415		1973	241.345	416.843	202.417	100.583	961.189		1973	253.088	423.238	207.726	103.679	987.732		1973
1974	294.447	391.392	208.407	90.6795	984.926		1974	293.183	391.087	207.961	90.1383	982.369		1974	294.139	391.246	208.211	90.6485	984.244		1974	294.333	391.071	208.255	90.7062	984.366		1974	297.882	392.952	211.211	92.7131	994.758		1974	282.501	385.473	203.319	87.6872	958.981		1974	295.188	392.076	208.85	90.7515	986.866		1974
1975	268.764	389.525	202.306	104.903	965.499		1975	267.289	389.237	201.826	104.474	962.826		1975	268.494	389.363	202.074	104.853	964.784		1975	268.659	389.167	202.1	104.954	964.881		1975	272.502	390.865	204.644	108.621	976.633		1975	256.847	383.296	196.967	101.678	938.788		1975	269.363	390.283	202.805	104.975	967.426		1975
1976	261.662	389.265	213.226	105.881	970.034		1976	259.973	388.938	212.661	105.61	967.181		1976	261.363	389.003	212.942	105.862	969.17		1976	261.54	388.879	213.029	105.941	969.389		1976	264.583	390.954	216.929	110.535	983		1976	248.747	382.508	207.079	102.358	940.692		1976	262.389	390.171	213.733	105.95	972.243		1976
1977	248.349	386.682	215.583	107.757	958.37		1977	246.724	386.416	214.982	107.241	955.363		1977	248.066	386.477	215.27	107.704	957.517		1977	248.232	386.294	215.364	107.81	957.7		1977	251.166	389.018	219.161	111.701	971.046		1977	234.279	378.749	209.213	104.159	926.4		1977	249.008	387.469	216.197	107.853	960.527		1977
1978	300.141	470.254	216.343	106.223	1092.96		1978	298.581	469.933	215.728	105.654	1089.9		1978	299.675	469.993	216.062	106.171	1091.9		1978	299.999	469.716	216.127	106.265	1092.11		1978	306.414	474.166	220.616	109.892	1111.09		1978	285.919	462.44	209.814	102.682	1060.86		1978	301.168	471.388	216.987	106.384	1095.93		1978
1979	282.491	409.401	226.976	91.6648	1010.53		1979	280.506	408.992	226.441	90.954	1006.89		1979	282.126	409.105	226.629	91.6265	1009.49		1979	282.372	408.905	226.768	91.717	1009.76		1979	287.439	412.157	233.135	95.1619	1027.89		1979	266.676	401.139	219.945	88.1477	975.908		1979	283.405	410.422	227.705	91.7676	1013.3		1979
1980	271.907	337.308	207.016	103.404	919.635		1980	269.975	336.995	206.2	102.792	915.961		1980	271.504	337.137	206.679	103.38	918.7		1980	271.769	336.926	206.767	103.484	918.945		1980	276.554	338.514	211.186	108.582	934.837		1980	254.623	329.773	200.103	99.4354	883.935		1980	272.796	338.034	207.656	103.559	922.045		1980
1981	300.746	410.561	192.991	96.127	1000.42		1981	298.787	410.122	192.257	95.3353	996.5		1981	300.254	410.259	192.747	96.0827	999.343		1981	300.58	410.045	192.8	96.1966	999.622		1981	308.18	413.466	197.389	100.681	1019.72		1981	285.511	402.498	185.079	92.3422	965.431		1981	302.013	411.66	193.544	96.252	1003.47		1981
1982	286.132	371.246	198.845	102.508	958.732		1982	283.968	370.842	198.054	101.724	954.589		1982	285.629	371.035	198.511	102.429	957.604		1982	285.936	370.81	198.582	102.572	957.899		1982	291.891	374.212	203.262	108.202	977.567		1982	269.765	361.451	191.841	98.3254	921.382		1982	287.401	372.116	199.568	102.662	961.747		1982
1983	266.605	397.362	205.811	95.7222	965.5		1983	264.244	396.963	204.997	94.9884	961.193		1983	266.174	397.048	205.449	95.6979	964.369		1983	266.408	396.811	205.513	95.8195	964.551		1983	271.601	401.5	210.798	102.057	985.956		1983	248.582	388.006	198.611	91.726	926.925		1983	267.7	398.596	206.544	95.8765	968.717		1983
1984	266.74	383.521	198.353	90.2571	938.871		1984	264.221	383.01	197.355	89.437	934.022		1984	266.305	383.304	197.891	90.2238	937.723		1984	266.577	382.962	198.059	90.3261	937.923		1984	271.952	385.319	203.326	94.4804	955.076		1984	247.387	373.181	190.662	85.2386	896.47		1984	267.879	384.65	199.138	90.3369	942.003		1984
1985	254.873	393.833	186.822	98.0438	933.571		1985	251.92	393.288	185.943	97.1886	928.339		1985	254.284	393.521	186.504	97.9902	932.299		1985	254.648	393.202	186.555	98.1497	932.554		1985	258.866	395.624	191.291	104.032	949.812		1985	236.169	383.329	178.198	93.4389	891.135		1985	256.067	395.149	187.537	98.1777	936.931		1985
1986	284.631	379.067	207.772	104.323	975.793		1986	282.017	378.451	206.957	103.406	970.83		1986	284.083	378.653	207.354	104.274	974.365		1986	284.443	378.44	207.524	104.402	974.808		1986	293.231	381.707	214.714	110.185	999.838		1986	266.109	369.28	199.235	99.0898	933.713		1986	286.05	380.401	208.665	104.518	979.635		1986
1987	258.789	369.423	212.626	102.566	943.404		1987	255.705	368.931	211.617	101.838	938.091		1987	258.261	369.218	212.099	102.491	942.069		1987	258.571	368.879	212.268	102.651	942.369		1987	263.002	372.258	217.709	110.442	963.412		1987	237.582	359.431	202.765	97.6692	897.447		1987	260.065	370.612	213.541	102.791	947.009		1987
1988	271.802	409.268	220.726	95.0837	996.88		1988	268.86	408.756	219.955	94.1156	991.687		1988	271.122	409.074	220.275	95.0281	995.5		1988	271.557	408.62	220.444	95.1528	995.773		1988	279.055	413.4	231.076	101.6	1025.13		1988	250.97	398.421	211.265	90.1228	950.778		1988	273.304	410.673	221.756	95.2399	1000.97		1988
1989	259.871	369.127	211.045	84.697	924.74		1989	256.679	368.57	210.038	83.6031	918.891		1989	259.304	368.865	210.558	84.6563	923.384		1989	259.668	368.526	210.727	84.7474	923.668		1989	267.339	372.229	219.299	89.1655	948.032		1989	240.036	357.596	201.448	79.5253	878.606		1989	261.334	370.438	211.991	84.8229	928.585		1989
1990	264.496	412.687	203.65	97.4054	978.238		1990	261.179	412.033	202.534	96.3604	972.107		1990	263.816	412.243	203.157	97.3581	976.574		1990	264.247	411.873	203.29	97.5028	976.913		1990	270.271	416.421	210.342	104.493	1001.53		1990	242.799	401.65	194.222	92.3622	931.033		1990	266.162	414.442	204.665	97.5775	982.846		1990
1991	233.016	366.994	223.004	98.1195	921.134		1991	229.51	366.414	221.894	97.0264	914.844		1991	232.524	366.67	222.411	98.0188	919.624		1991	232.821	366.268	222.648	98.2127	919.95		1991	237.177	369.651	233.597	105.831	946.256		1991	210.394	356.306	213.4	93.3106	873.411		1991	234.287	368.475	224.229	98.2846	925.275		1991
1992	275.834	406.911	206.615	95.6793	985.039		1992	272.25	406.467	205.571	94.4902	978.779		1992	275.103	406.381	206.145	95.5739	983.203		1992	275.518	406.163	206.364	95.7692	983.814		1992	284.4	414.075	215.923	102.811	1017.21		1992	253.803	395.308	195.146	90.4488	934.705		1992	277.678	408.711	207.63	95.8608	989.879		1992
1993	262.508	341.517	204.741	102.923	911.69		1993	258.977	341.042	203.473	101.897	905.389		1993	261.907	341.2	204.156	102.856	910.12		1993	262.297	340.918	204.351	103.016	910.583		1993	271.713	345.557	212.52	111.232	941.021		1993	239.004	329.882	194.933	96.7914	860.611		1993	264.098	342.757	205.985	103.166	916.006		1993
1994	286.233	451.22	223.163	102.489	1063.1		1994	283.132	450.783	222.35	101.268	1057.53		1994	285.408	450.559	222.574	102.409	1060.95		1994	285.903	450.219	222.788	102.603	1061.51		1994	296.413	459.128	234.749	111.573	1101.86		1994	262.644	438.37	211.657	96.8176	1009.49		1994	288.113	453.623	224.43	102.687	1068.85		1994
1995	276.309	399.063	220.129	107.495	1003		1995	273.072	398.522	219.217	106.584	997.395		1995	275.674	398.621	219.621	107.414	1001.33		1995	276.108	398.211	219.796	107.66	1001.77		1995	287.209	404.66	233.11	119.466	1044.44		1995	250.445	385.515	209.631	101.37	946.962		1995	277.992	400.999	221.493	107.749	1008.23		1995
1996	277.006	376.446	202.314	103.701	959.468		1996	273.876	376.048	201.172	102.603	953.699		1996	276.428	375.918	201.719	103.613	957.677		1996	276.787	375.594	201.836	103.83	958.047		1996	290.885	381.398	210.43	114.69	997.403		1996	250.428	360.509	190.733	97.594	899.263		1996	278.779	378.225	203.473	103.987	964.464		1996
1997	282.941	402.235	225.838	91.4243	1002.44		1997	279.061	401.803	224.966	89.9495	995.78		1997	281.983	401.73	225.184	91.2976	1000.19		1997	282.554	401.363	225.401	91.4757	1000.79		1997	293.902	411.705	238.273	97.6792	1041.56		1997	259.284	389.543	214.117	85.0363	947.98		1997	285.131	404.214	227.249	91.638	1008.23		1997
1998	242.82	380.286	234.876	108.058	966.04		1998	238.345	379.673	233.821	106.825	958.665		1998	241.968	379.842	234.077	107.943	963.83		1998	242.429	379.406	234.29	108.173	964.298		1998	247.967	385.141	248.377	120.166	1001.65		1998	216.63	367.062	223.749	102.349	909.789		1998	244.607	382.171	236.551	108.386	971.715		1998
1999	263.699	343.545	203.414	97.9157	908.574		1999	259.563	342.923	202.289	96.5055	901.281		1999	262.875	343.006	202.81	97.825	906.516		1999	263.345	342.799	202.909	98.0385	907.091		1999	272.08	349.381	213.06	106.876	941.398		1999	235.667	329.938	190.69	91.0477	847.342		1999	265.555	345.278	204.684	98.156	913.673		1999
2000	320.734	397.534	197.142	88.7694	1004.18		2000	318.132	397.081	196.008	87.1978	998.42		2000	319.699	396.977	196.515	88.6695	1001.86		2000	320.454	396.607	196.731	88.8009	1002.59		2000	341.105	405.395	205.331	94.6826	1046.51		2000	293.829	382.661	183.495	81.2995	941.285		2000	323.505	399.723	198.427	88.9818	1010.64		2000
2001	301.354	384.192	228.726	107.344	1021.62		2001	297.649	383.826	227.928	105.996	1015.4		2001	300.364	383.62	228.086	107.195	1019.27		2001	300.985	383.265	228.231	107.451	1019.93		2001	317.972	393.347	243.401	119.74	1074.46		2001	273.971	369.182	215.315	100.295	958.763		2001	303.848	386.357	230.245	107.633	1028.08		2001
2002	245.983	407.261	233.368	91.5407	978.153		2002	241.771	406.64	232.515	89.9669	970.893		2002	245.157	406.787	232.664	91.47	976.078		2002	245.606	406.289	232.889	91.6444	976.428		2002	256.013	418.376	250.011	100.851	1025.25		2002	218.109	392.075	218.856	84.2478	913.288		2002	247.853	409.566	235.166	91.726	984.311		2002
2003	250.424	359.533	212.996	111.554	934.507		2003	245.866	358.939	211.719	110.429	926.953		2003	249.605	358.674	212.276	111.409	931.964		2003	250.058	358.583	212.42	111.703	932.764		2003	260.17	369.502	225.24	126.72	981.632		2003	221.94	345.277	199.281	104.739	871.236		2003	252.334	361.856	214.619	111.889	940.698		2003
2004	298.324	412.726	223.207	94.2474	1028.5		2004	294.79	412.102	222.019	92.9041	1021.81		2004	297.359	411.999	222.444	94.2034	1026.01		2004	298.001	411.638	222.626	94.3782	1026.64		2004	317.678	428.547	242.166	105.325	1093.72		2004	269.93	398.62	210.782	86.7005	966.032		2004	300.994	415.642	225.083	94.4547	1036.17		2004
2005	316.266	408.908	210.583	99.8132	1035.57		2005	312.776	409.016	209.617	98.6922	1030.1		2005	315.115	408.245	209.799	99.723	1032.88		2005	315.936	407.918	210.025	99.9251	1033.8		2005	339.696	426.633	227.187	110.639	1104.16		2005	286.319	393.576	197.776	91.959	969.63		2005	319.421	411.556	212.349	100.149	1043.48		2005
2006	300.556	401.735	212.883	104.998	1020.17		2006	297.339	401.639	211.925	103.699	1014.6		2006	299.414	401.111	212.105	104.789	1017.42		2006	300.203	400.698	212.28	105.111	1018.29		2006	321.402	417.578	230.647	119.419	1089.05		2006	270.548	386.22	200.503	98.1095	955.38		2006	303.317	404.238	214.774	105.268	1027.6		2006
2007	305.895	370.962	203.755	94.6459	975.257		2007	302.292	370.673	202.472	93.0778	968.514		2007	304.71	370.293	202.921	94.5651	972.488		2007	305.448	369.93	203.152	94.8064	973.336		2007	327.949	382.518	219.628	106.32	1036.42		2007	277.676	356.875	191.094	87.0745	912.719		2007	309.023	373.277	205.36	94.8606	982.52		2007
2008	297.383	356.459	204.144	108.407	966.392		2008	293.284	356.218	203.052	107.454	960.009		2008	296.088	355.953	203.378	108.306	963.725		2008	296.974	355.553	203.549	108.518	964.594		2008	318.261	366.096	219.713	123.101	1027.17		2008	266.514	338.337	191.149	99.8978	895.898		2008	300.43	358.566	205.867	108.846	973.709		2008
2009	305.802	380.117	210.373	100.149	996.441		2009	301.825	380.066	209.417	98.8204	990.129		2009	304.541	379.646	209.542	100.012	993.741		2009	305.456	379.19	209.834	100.278	994.758		2009	330.017	395.361	228.073	113.057	1066.51		2009	275.434	363.274	195.195	91.6537	925.555		2009	309.283	382.425	212.167	100.43	1004.3		2009
2010	270.206	403.857	217.669	115.273	1007.01		2010	266.316	403.731	216.664	114.474	1001.19		2010	269.311	403.087	216.823	115.17	1004.39		2010	269.927	402.66	217.047	115.541	1005.18		2010	287.497	420.035	237.502	135.585	1080.62		2010	233.228	388.314	203.073	106.241	930.855		2010	272.729	406.769	219.483	115.648	1014.63		2010
2011	328.042	349.833	207.047	96.0842	981.007		2011	325.182	349.838	205.962	94.7288	975.71		2011	326.799	349.088	206.332	96.0344	978.254		2011	327.841	348.875	206.477	96.2767	979.469		2011	360.456	364.124	223.346	111.726	1059.65		2011	296.962	333.021	192.461	87.8395	910.283		2011	332.154	352.211	208.821	96.352	989.538		2011
2012	293.879	399.3	216.324	91.0768	1000.58		2012	289.711	399.621	215.298	89.4309	994.061		2012	292.586	398.397	215.524	90.9629	997.47		2012	293.417	398.105	215.813	91.1893	998.524		2012	316.955	415.303	235.713	101.685	1069.66		2012	262.392	380.014	200.576	82.1686	925.149		2012	297.185	402.477	218.215	91.3707	1009.25		2012
2013	307.001	447.048	222.027	99.5294	1075.61		2013	303.497	447.067	220.692	97.8487	1069.11		2013	305.693	446.13	221.004	99.362	1072.19		2013	306.709	445.596	221.327	99.6675	1073.3		2013	331.555	466.855	241.142	115.044	1154.6		2013	271.509	430.897	206.981	91.174	1000.56		2013	310.91	451.131	224.175	99.9136	1086.13		2013
2014	307.064	338.54	198.785	108.376	952.765		2014	302.246	338.14	197.104	107.102	944.592		2014	305.684	338.016	197.851	108.255	949.806		2014	306.541	337.548	198.133	108.581	950.803		2014	331.546	349.21	212.741	127.705	1021.2		2014	274.872	321.815	183.811	100.068	880.567		2014	310.474	340.701	200.815	108.887	960.877		2014
2015	275.731	365.424	204.49	103.39	949.035		2015	270.002	364.858	202.433	101.609	938.902		2015	274.352	364.764	203.525	103.24	945.881		2015	275.243	364.319	203.751	103.557	946.869		2015	293.082	378.876	218.146	119.498	1009.6		2015	243.586	349.451	190.478	94.8493	878.365		2015	279.073	368.236	206.573	103.848	957.729		2015
2016	276.796	405.73	190.65	104.338	977.514		2016	271.834	405.309	188.883	102.259	968.286		2016	275.383	404.716	189.873	104.14	974.113		2016	276.307	404.201	190.025	104.458	974.99		2016	297.792	419.351	202.79	119.153	1039.09		2016	243.498	389.288	175.538	96.1877	904.512		2016	279.72	409.533	192.548	104.878	986.678		2016
2017	320.309	420.11	196.877	101.621	1038.92		2017	316.05	419.582	195.21	99.8663	1030.71		2017	318.861	418.992	195.99	101.493	1035.34		2017	319.828	418.544	196.204	101.828	1036.4		2017	351.915	439.133	212.003	117.747	1120.8		2017	287.321	403.719	180.576	92.3925	964.009		2017	324.665	424.171	198.612	102.027	1049.47		2017
2018	285.813	427.95	210.851	84.1449	1008.76		2018	280.487	427.043	209.103	81.7649	998.398		2018	283.995	427.173	209.88	84.0148	1005.06		2018	285.114	426.414	210.223	84.2076	1005.96		2018	306.266	443.605	231.555	95.134	1076.56		2018	252.276	409.364	196.095	74.9659	932.701		2018	289.719	431.799	213.084	84.4358	1019.04		2018
2019	286.898	382.739	216.207	96.5229	982.367		2019	282.395	382.525	214.892	96.1158	975.928		2019	285.565	381.946	215.081	96.4886	979.081		2019	286.577	381.499	215.472	96.5424	980.09		2019	315.305	402.46	238.208	101.251	1057.22		2019	252.349	365.409	200.514	93.1542	911.426		2019	290.519	385.941	218.576	96.7761	991.812		2019
							Indicator R (1960-2019)	0.577407	0.0508202	0.240613	0.55237	0.291062		Indicator R (1960-2019)	0.141956	0.0615863	0.139303	0.0410248	0.0993269		Indicator R (1960-2019)	0.0499357	0.104195	0.0994268	-0.050257	0.0718287		Indicator R (1960-2019)	-2.12929	-0.995583	-2.50349	-4.45938	-2.0097		Indicator R (1960-2019)	4.32032	1.61676	2.60806	3.05524	2.73882		Indicator R (1960-2019)	-0.354877	-0.244044	-0.302137	-0.113887	-0.276041		Indicator R (1960-2019)
Whole(1960-1989 and 1990-2019)
original ETo	spring	summer	autumn	winter	annual		ETo with detrended Tmean	spring	summer	autumn	winter	annual		ETo with detrended Tmax	spring	summer	autumn	winter	annual		ETo with detrended Tmin	spring	summer	autumn	winter	annual		ETo with detrended VPD	spring	summer	autumn	winter	annual		ETo with detrended WS	spring	summer	autumn	winter	annual		ETo with detrended RH	spring	summer	autumn	winter	annual		ETo with detrended SH
1960	264.285	408.894	206.82	107.333	987.332		1960	264.285	408.894	206.82	107.332	987.331		1960	264.285	408.894	206.82	107.339	987.338		1960	264.285	408.894	206.82	107.336	987.335		1960	264.285	408.894	206.82	107.549	987.548		1960	264.285	408.894	206.82	107.396	987.395		RH	264.285	408.894	206.82	107.327	987.326		SH
1961	294.965	421.206	203.259	113.921	1033.35		1961	294.97	421.332	203.282	113.9	1033.48		1961	294.974	421.337	203.272	113.931	1033.51		1961	294.964	421.247	203.265	113.929	1033.4		1961	295.425	421.421	203.527	114.523	1034.9		1961	294.892	421.828	203.18	113.963	1033.86		1961	294.961	421.108	203.26	113.92	1033.25		1961
1962	313.29	394.066	201.571	122.956	1031.88		1962	313.265	394.358	201.617	122.953	1032.19		1962	313.302	394.29	201.604	122.969	1032.16		1962	313.288	394.135	201.587	122.972	1031.98		1962	314.464	394.373	202.02	123.912	1034.77		1962	313.212	395.323	201.334	122.903	1032.77		1962	313.283	393.926	201.589	122.952	1031.75		1962
1963	235.203	395.528	218.01	87.9758	936.716		1963	235.15	395.941	218.084	87.9535	937.128		1963	235.249	395.861	218.056	87.9775	937.143		1963	235.205	395.632	218.03	87.9852	936.852		1963	235.708	396.099	219.083	88.6395	939.53		1963	235.017	397.315	217.783	87.8828	937.997		1963	235.225	395.303	218.04	87.9751	936.544		1963
1964	250.242	466.663	207.338	104.546	1028.79		1964	250.207	467.188	207.446	104.533	1029.37		1964	250.304	467.216	207.42	104.552	1029.49		1964	250.234	466.838	207.387	104.563	1029.02		1964	250.777	467.733	208.586	105.775	1032.87		1964	249.991	469.08	207.039	104.511	1030.62		1964	250.24	466.235	207.42	104.545	1028.44		1964
1965	300.793	395.268	219.497	113.166	1028.72		1965	300.775	395.973	219.613	113.115	1029.48		1965	300.825	395.78	219.599	113.2	1029.4		1965	300.793	395.413	219.527	113.182	1028.91		1965	303.146	396.355	221.084	114.875	1035.46		1965	300.362	398.144	218.925	112.904	1030.33		1965	300.775	394.851	219.522	113.175	1028.32		1965
1966	270.908	463.094	237.715	98.0461	1069.76		1966	270.948	463.853	237.84	97.9889	1070.63		1966	270.981	463.916	237.822	98.0769	1070.8		1966	270.899	463.362	237.757	98.0736	1070.09		1966	272.703	464.92	241.121	99.6238	1078.37		1966	270.337	467.015	237.287	97.6404	1072.28		1966	270.895	462.503	237.765	98.0458	1069.21		1966
1967	259.299	463.98	226.675	107.695	1057.65		1967	259.38	464.848	226.787	107.652	1058.67		1967	259.404	464.991	226.804	107.708	1058.91		1967	259.277	464.301	226.744	107.735	1058.06		1967	261.141	465.779	229.219	110.517	1066.66		1967	259.042	467.775	225.897	107.628	1060.34		1967	259.374	463.232	226.673	107.679	1056.96		1967
1968	304.032	426.914	213.954	80.5546	1025.46		1968	304.039	428.082	214.133	80.4856	1026.74		1968	304.159	427.785	214.124	80.5397	1026.61		1968	304.019	427.179	214.009	80.577	1025.78		1968	307.777	428.6	216.201	81.7379	1034.32		1968	302.948	431.667	213.262	80.47	1028.35		1968	304.083	426.24	214.006	80.5868	1024.91		1968
1969	259.419	414.051	220.986	114.981	1009.44		1969	259.539	415.394	221.16	114.922	1011.01		1969	259.442	415.037	221.168	114.997	1010.64		1969	259.407	414.347	221.022	115.017	1009.79		1969	260.992	415.46	224.142	118.605	1019.2		1969	258.992	419.565	219.667	114.664	1012.89		1969	259.474	413.442	220.992	115.009	1008.92		1969
1970	256.841	388.913	193.238	98.5142	937.506		1970	256.903	390.489	193.555	98.4182	939.366		1970	256.922	389.916	193.394	98.5134	938.745		1970	256.822	389.244	193.296	98.5518	937.914		1970	259.815	389.868	195.993	101.62	947.295		1970	256.583	395.053	192.539	98.3916	942.567		1970	256.925	388.213	193.38	98.5559	937.073		1970
1971	291.466	422.415	206.799	92.4341	1013.11		1971	291.464	424.085	207.001	92.3273	1014.88		1971	291.584	423.941	206.99	92.4324	1014.95		1971	291.448	422.934	206.863	92.4569	1013.7		1971	295.464	423.63	210.465	95.0357	1024.59		1971	290.09	427.737	205.789	91.6736	1015.29		1971	291.433	421.466	206.944	92.4729	1012.32		1971
1972	258.11	385.931	208.671	88.5763	941.288		1972	258.048	387.72	208.927	88.4267	943.121		1972	258.14	387.039	208.801	88.5773	942.557		1972	258.077	386.306	208.734	88.5931	941.711		1972	261.049	387.666	212.712	91.3244	952.752		1972	258.012	394.57	207.187	88.1889	947.958		1972	258.223	385.166	208.792	88.6174	940.798		1972
1973	252.568	422.546	207.333	103.594	986.042		1973	252.627	424.666	207.59	103.614	988.498		1973	252.713	424.167	207.516	103.641	988.037		1973	252.544	423.078	207.403	103.654	986.679		1973	255.467	423.716	212.139	108.148	999.47		1973	250.934	430.777	206.131	102.862	990.703		1973	252.553	421.582	207.614	103.596	985.343		1973
1974	294.447	391.392	208.407	90.6795	984.926		1974	294.52	393.613	208.78	90.476	987.389		1974	294.514	392.629	208.721	90.7393	986.603		1974	294.437	391.796	208.528	90.7083	985.47		1974	299.396	393.296	212.526	93.4508	998.668		1974	293.623	399.245	206.761	89.931	989.56		1974	294.543	390.588	208.659	90.6723	984.462		1974
1975	268.764	389.525	202.306	104.903	965.499		1975	268.825	391.975	202.791	104.93	968.522		1975	268.93	391.018	202.667	104.903	967.518		1975	268.734	390.044	202.443	104.97	966.191		1975	274.268	391.218	205.615	110.122	981.223		1975	266.742	397.757	201.045	103.987	969.531		1975	268.546	388.554	202.481	104.867	964.449		1975
1976	261.662	389.265	213.226	105.881	970.034		1976	261.867	391.778	213.749	105.73	973.124		1976	261.708	390.954	213.484	105.906	972.052		1976	261.629	389.806	213.336	105.939	970.71		1976	266.054	391.118	218.893	112.793	988.858		1976	260.285	398.109	211.229	105.336	974.959		1976	261.854	388.175	213.267	105.916	969.212		1976
1977	248.349	386.682	215.583	107.757	958.37		1977	248.401	389.001	216.061	107.678	961.141		1977	248.544	388.172	215.822	107.812	960.349		1977	248.332	387.214	215.713	107.812	959.07		1977	252.241	389.453	220.667	113.25	975.612		1977	246.202	396.458	214.295	106.902	963.857		1977	248.709	385.591	215.839	107.751	957.89		1977
1978	300.141	470.254	216.343	106.223	1092.96		1978	300.359	472.652	216.83	106.142	1095.98		1978	300.165	472.579	216.681	106.282	1095.71		1978	300.12	470.985	216.51	106.259	1093.87		1978	309.471	474.793	222.399	111.412	1118.08		1978	298.705	480.284	214.857	105.492	1099.34		1978	300.396	468.53	216.523	106.31	1091.76		1978
1979	282.491	409.401	226.976	91.6648	1010.53		1979	282.6	412.197	227.349	91.4578	1013.6		1979	282.571	411.218	227.169	91.6902	1012.65		1979	282.468	410.003	227.074	91.7213	1011.27		1979	289.437	413.137	235.72	96.7705	1035.06		1979	280.74	420.235	224.833	91.5097	1017.32		1979	282.62	408.128	227.188	91.7207	1009.66		1979
1980	271.907	337.308	207.016	103.404	919.635		1980	272.259	340.56	207.696	103.304	923.819		1980	272.041	338.809	207.402	103.42	921.671		1980	271.831	337.802	207.199	103.484	920.315		1980	278.681	338.711	213.033	111.201	941.626		1980	269.554	347.345	204.474	102.731	924.105		1980	271.944	336.245	207.29	103.568	919.047		1980
1981	300.746	410.561	192.991	96.127	1000.42		1981	301.008	413.871	193.498	95.9245	1004.3		1981	300.739	413.105	193.259	96.172	1003.27		1981	300.727	411.394	193.141	96.19	1001.45		1981	311.195	414.517	199.595	102.603	1027.91		1981	299.717	422.111	191.125	95.1217	1008.07		1981	301.043	408.747	193.376	96.2524	999.419		1981
1982	286.132	371.246	198.845	102.508	958.732		1982	286.318	374.625	199.542	102.274	962.759		1982	286.094	372.895	199.164	102.492	960.645		1982	286.094	371.856	198.981	102.565	959.495		1982	294.752	374.718	204.944	110.927	985.342		1982	285.485	382.772	196.472	101.49	966.219		1982	286.588	370.345	199.184	102.602	958.719		1982
1983	266.605	397.362	205.811	95.7222	965.5		1983	266.578	400.791	206.387	95.4991	969.255		1983	266.59	399.569	206.123	95.7167	967.998		1983	266.541	398.172	206.048	95.8097	966.57		1983	273.976	402.709	213.189	105.181	995.054		1983	264.484	409.16	204.009	95.1197	972.773		1983	266.935	395.947	206.383	95.9034	965.168		1983
1984	266.74	383.521	198.353	90.2571	938.871		1984	266.749	387.04	198.948	90.0074	942.744		1984	266.755	385.84	198.623	90.2295	941.447		1984	266.68	384.383	198.498	90.3273	939.888		1984	274.152	386.17	205.143	95.993	961.458		1984	265.944	398.995	195.327	89.5081	949.774		1984	267.202	382.099	198.58	90.2733	938.155		1984
1985	254.873	393.833	186.822	98.0438	933.571		1985	255.085	397.887	187.485	97.9202	938.377		1985	254.82	396.302	187.02	98.0233	936.164		1985	254.78	394.723	187.003	98.1191	934.625		1985	260.176	396.108	193.408	106.68	956.371		1985	252.217	408.055	184.648	97.218	942.138		1985	255.23	392.337	187.374	98.1037	933.044		1985
1986	284.631	379.067	207.772	104.323	975.793		1986	284.762	383.029	208.703	104.05	980.544		1986	284.49	381.166	207.987	104.375	978.018		1986	284.567	379.822	207.964	104.382	976.734		1986	296.705	381.871	217.528	112.831	1008.93		1986	281.821	393.276	205.973	103.299	984.369		1986	285.536	378.025	208.159	104.701	976.42		1986
1987	258.789	369.423	212.626	102.566	943.404		1987	258.99	373.553	213.231	102.61	948.384		1987	258.737	371.257	212.696	102.602	945.291		1987	258.727	370.119	212.832	102.636	944.313		1987	264.782	372.293	220.125	114.561	971.76		1987	256.464	383.312	209.792	101.502	951.069		1987	259.549	368.303	213.029	102.692	943.573		1987
1988	271.802	409.268	220.726	95.0837	996.88		1988	271.967	413.878	221.514	94.9156	1002.27		1988	271.86	412.254	220.985	95.0913	1000.19		1988	271.739	410.358	220.919	95.1383	998.154		1988	281.913	414.674	235.392	104.589	1036.57		1988	270.929	423.45	218.294	93.8034	1006.48		1988	272.499	407.307	221.613	95.244	996.662		1988
1989	259.871	369.127	211.045	84.697	924.74		1989	259.662	373.992	211.705	84.6785	930.038		1989	259.919	371.956	211.231	84.6576	927.763		1989	259.84	370.054	211.228	84.7022	925.824		1989	270.398	373.151	222.165	87.5404	953.254		1989	257.095	384.967	208.503	82.2086	932.774		1989	260.218	367.58	211.613	84.9132	924.324		1989
1990	264.496	412.687	203.65	97.4054	978.238		1990	264.496	412.687	203.65	97.3894	978.222		1990	264.496	412.687	203.65	97.4054	978.238		1990	264.496	412.687	203.65	97.4069	978.24		1990	264.496	412.687	203.65	97.4824	978.315		1990	264.496	412.687	203.65	97.2714	978.104		1990	264.496	412.687	203.65	97.4094	978.242		1990
1991	233.016	366.994	223.004	98.1195	921.134		1991	232.808	366.867	222.96	98.0992	920.734		1991	232.987	366.938	223	98.1215	921.047		1991	233.006	366.95	222.991	98.1222	921.068		1991	233.083	367.039	223.199	98.2997	921.621		1991	231.576	366.243	222.904	97.8298	918.554		1991	233.073	367.097	222.994	98.1384	921.303		1991
1992	275.834	406.911	206.615	95.6793	985.039		1992	275.423	406.68	206.557	95.6306	984.291		1992	275.753	406.786	206.618	95.6816	984.839		1992	275.806	406.822	206.596	95.6888	984.913		1992	276.068	407.193	206.91	95.8458	986.016		1992	273.194	405.287	206.287	95.144	979.911		1992	276.022	407.132	206.598	95.7129	985.465		1992
1993	262.508	341.517	204.741	102.923	911.69		1993	261.922	341.172	204.608	102.874	910.577		1993	262.406	341.42	204.725	102.922	911.473		1993	262.48	341.426	204.692	102.929	911.527		1993	262.842	341.714	205.127	103.189	912.873		1993	258.209	339.204	204.372	102.031	903.816		1993	262.735	341.746	204.725	102.977	912.183		1993
1994	286.233	451.22	223.163	102.489	1063.1		1994	285.519	450.83	223.017	102.384	1061.75		1994	286.05	450.937	223.148	102.494	1062.63		1994	286.175	451.004	223.112	102.499	1062.79		1994	286.964	451.667	223.966	102.916	1065.51		1994	280.634	447.793	222.521	101.401	1052.35		1994	286.686	451.741	223.115	102.548	1064.09		1994
1995	276.309	399.063	220.129	107.495	1003		1995	275.425	398.528	219.958	107.312	1001.22		1995	276.158	398.723	220.152	107.497	1002.53		1995	276.269	398.83	220.076	107.504	1002.68		1995	277.137	399.525	221.343	108.222	1006.23		1995	269.032	394.807	219.508	106.166	989.513		1995	276.761	399.665	220.113	107.605	1004.14		1995
1996	277.006	376.446	202.314	103.701	959.468		1996	275.958	375.768	202.071	103.577	957.374		1996	276.845	376.028	202.236	103.701	958.809		1996	276.955	376.162	202.202	103.698	959.017		1996	277.866	376.929	203.031	104.777	962.603		1996	268.349	371.033	201.522	102.178	943.083		1996	277.48	377.093	202.256	103.784	960.613		1996
1997	282.941	402.235	225.838	91.4243	1002.44		1997	281.55	401.484	225.65	91.2358	999.92		1997	282.591	401.826	225.815	91.4438	1001.68		1997	282.838	401.944	225.759	91.4318	1001.97		1997	284.254	403.21	227.255	91.6315	1006.35		1997	274.007	396.582	225.009	89.6311	985.23		1997	283.707	403.061	225.775	91.5367	1004.08		1997
1998	242.82	380.286	234.876	108.058	966.04		1998	241.03	379.417	234.629	107.894	962.97		1998	242.465	379.858	234.84	108.061	965.224		1998	242.699	379.935	234.722	108.059	965.415		1998	243.262	380.911	236.501	109.151	969.825		1998	232.393	374.079	234.031	106.285	946.789		1998	243.464	381.069	234.83	108.215	967.577		1998
1999	263.699	343.545	203.414	97.9157	908.574		1999	261.922	342.488	203.072	97.7702	905.252		1999	263.33	343.038	203.351	97.9218	907.641		1999	263.573	343.214	203.275	97.9385	908		1999	264.53	344.028	204.836	98.737	912.131		1999	251.464	336.822	202.235	95.5109	886.032		1999	264.548	344.413	203.36	98.03	910.351		1999
2000	320.734	397.534	197.142	88.7694	1004.18		2000	319.617	396.496	196.793	88.5865	1001.49		2000	320.249	396.911	197.029	88.7855	1002.97		2000	320.63	397.077	196.991	88.7813	1003.48		2000	323.052	398.737	198.4	89.4804	1009.67		2000	307.698	389.28	195.409	86.0822	978.47		2000	322.133	398.617	197.129	88.8695	1006.75		2000
2001	301.354	384.192	228.726	107.344	1021.62		2001	299.484	383.173	228.466	107.066	1018.19		2001	300.824	383.521	228.638	107.342	1020.32		2001	301.209	383.719	228.563	107.359	1020.85		2001	303.391	385.915	231.214	108.496	1029.02		2001	286.701	375.062	227.409	104.587	993.76		2001	302.563	385.41	228.777	107.565	1024.32		2001
2002	245.983	407.261	233.368	91.5407	978.153		2002	243.825	406.041	233.059	91.2712	974.195		2002	245.469	406.617	233.344	91.521	976.951		2002	245.819	406.774	233.231	91.5501	977.373		2002	247.325	408.92	236.163	92.7127	985.12		2002	230.846	397.616	231.961	88.9228	949.346		2002	246.902	408.789	233.496	91.7336	980.92		2002
2003	250.424	359.533	212.996	111.554	934.507		2003	248.01	358.306	212.536	111.28	930.132		2003	249.904	358.782	212.846	111.555	933.088		2003	250.266	359.019	212.73	111.564	933.579		2003	251.455	361.538	214.856	113.053	940.902		2003	232.955	349.58	211.206	108.543	902.285		2003	251.529	360.961	212.767	111.77	937.028		2003
2004	298.324	412.726	223.207	94.2474	1028.5		2004	296.131	411.492	222.68	94.0308	1024.33		2004	297.68	411.815	223.078	94.2392	1026.81		2004	298.168	412.092	222.947	94.2656	1027.47		2004	301.499	416.375	226.948	95.9787	1040.8		2004	281.178	402.402	221.812	91.0346	996.426		2004	299.981	414.618	223.172	94.454	1032.23		2004
2005	316.266	408.908	210.583	99.8132	1035.57		2005	313.829	407.901	210.114	99.6942	1031.54		2005	315.702	407.967	210.464	99.8064	1033.94		2005	316.13	408.309	210.347	99.8233	1034.61		2005	319.938	412.799	214.231	101.305	1048.27		2005	296.724	397.286	209.016	96.4028	999.429		2005	318.091	410.999	210.685	100.055	1039.83		2005
2006	300.556	401.735	212.883	104.998	1020.17		2006	298.698	400.445	212.318	104.763	1016.22		2006	299.792	400.758	212.706	104.996	1018.25		2006	300.421	401.017	212.565	105.02	1019.02		2006	304.353	405.526	217.446	107.315	1034.64		2006	280.068	389.677	211.161	101.426	982.333		2006	302.673	403.511	212.786	105.145	1024.12		2006
2007	305.895	370.962	203.755	94.6459	975.257		2007	303.635	369.414	203.207	94.3561	970.612		2007	304.981	369.825	203.527	94.6409	972.974		2007	305.656	370.236	203.459	94.6355	973.986		2007	310.372	373.554	207.217	96.4949	987.638		2007	285.502	359.356	201.877	90.2388	936.973		2007	308.036	372.872	203.693	94.8537	979.454		2007
2008	297.383	356.459	204.144	108.407	966.392		2008	294.626	354.839	203.783	108.094	961.341		2008	296.439	355.543	204.112	108.452	964.547		2008	297.189	355.791	203.882	108.415	965.277		2008	301.499	358.999	207.35	111.042	978.89		2008	274.93	341.766	202.181	103.835	922.711		2008	299.958	358.095	204.376	108.879	971.308		2008
2009	305.802	380.117	210.373	100.149	996.441		2009	302.953	378.451	209.939	99.8948	991.237		2009	304.887	379.246	210.256	100.069	994.458		2009	305.567	379.466	210.082	100.141	995.256		2009	311.801	384.449	214.349	102.572	1013.17		2009	281.945	365.721	207.549	95.3341	950.548		2009	308.255	382.133	210.241	100.327	1000.95		2009
2010	270.206	403.857	217.669	115.273	1007.01		2010	267.193	402.259	217.306	115.081	1001.84		2010	269.529	402.45	217.445	115.211	1004.63		2010	270.017	402.911	217.348	115.304	1005.58		2010	274.298	408.311	222.281	118.919	1023.81		2010	241.193	390.118	215.358	110.248	956.918		2010	272.267	406.35	217.553	115.67	1011.84		2010
2011	328.042	349.833	207.047	96.0842	981.007		2011	325.886	348.219	206.484	95.9305	976.52		2011	327.178	348.667	206.853	96.0683	978.766		2011	327.902	349.077	206.728	96.116	979.823		2011	335.931	353.572	211.218	98.396	999.117		2011	302.541	334.524	204.501	91.4998	933.067		2011	331.231	351.853	206.977	96.4	986.461		2011
2012	293.879	399.3	216.324	91.0768	1000.58		2012	290.632	397.803	215.733	90.7388	994.907		2012	292.83	397.788	216.134	91.0382	997.791		2012	293.585	398.362	216.021	91.0785	999.046		2012	299.18	403.031	221.504	93.5074	1017.22		2012	267.364	381.921	213.319	85.7556	948.36		2012	296.744	402.334	216.452	91.3624	1006.89		2012
2013	307.001	447.048	222.027	99.5294	1075.61		2013	303.617	445.782	221.409	99.1773	1069.99		2013	306.027	445.192	221.776	99.4625	1072.46		2013	306.811	445.785	221.603	99.5309	1073.73		2013	312.902	451.582	228.125	102.234	1094.84		2013	276.657	430.626	219.429	94.2774	1020.99		2013	310.403	450.637	222.14	100.125	1083.31		2013
2014	307.064	338.54	198.785	108.376	952.765		2014	303.265	335.992	197.83	108.052	945.139		2014	305.628	337.336	198.515	108.394	949.873		2014	306.698	337.733	198.362	108.409	951.201		2014	313.683	342.133	203.174	111.813	970.804		2014	280.269	323.049	196.476	103.186	902.979		2014	310.488	340.814	198.8	109.017	959.119		2014
2015	275.731	365.424	204.49	103.39	949.035		2015	270.866	363.142	203.522	102.95	940.481		2015	274.507	363.983	204.346	103.441	946.277		2015	275.397	364.503	204.045	103.42	947.365		2015	280.11	369.863	208.722	105.667	964.362		2015	246.85	349.095	202.64	97.5774	896.162		2015	278.796	368.398	204.612	103.974	955.78		2015
2016	276.796	405.73	190.65	104.338	977.514		2016	272.687	403.223	189.677	103.841	969.429		2016	275.449	403.62	190.435	104.329	973.833		2016	276.459	404.319	190.262	104.349	975.39		2016	281.527	410.043	195.212	107.195	993.977		2016	245.518	388.749	188.636	99.7004	922.604		2016	279.872	409.506	190.925	105.135	985.437		2016
2017	320.309	420.11	196.877	101.621	1038.92		2017	316.86	417.376	195.724	100.985	1030.94		2017	318.929	418.017	196.52	101.549	1035.01		2017	319.976	418.67	196.407	101.614	1036.67		2017	329.38	427.063	201.635	105.317	1063.39		2017	290.17	402.592	193.261	95.1082	981.132		2017	324.392	424.26	196.544	102.048	1047.24		2017
2018	285.813	427.95	210.851	84.1449	1008.76		2018	281.219	424.937	209.905	83.3945	999.455		2018	283.702	425.707	210.616	84.0691	1004.09		2018	285.291	426.501	210.453	84.1502	1006.4		2018	292.182	432.679	217.012	85.3104	1027.18		2018	256.635	407.928	208.7	77.7006	950.964		2018	290.162	432.589	210.879	84.5066	1018.14		2018
2019	286.898	382.739	216.207	96.5229	982.367		2019	282.772	380.163	215.541	96.3764	974.852		2019	285.618	380.929	215.748	96.5343	978.829		2019	286.635	381.595	215.75	96.5149	980.495		2019	293.498	389.086	223.415	97.3904	1003.39		2019	254.285	363.119	213.641	94.5449	925.591		2019	290.727	386.674	216.243	96.8973	990.541		2019
							Indicator R (1960-1989)	-0.00788187	-0.169468	-0.0549969	0.0300861	-0.0795048		Indicator R (1960-1989)	-0.00520533	-0.108463	-0.0274148	-0.00400949	-0.0518002		Indicator R (1960-1989)	0.00321548	-0.0370767	-0.0151439	-0.0125415	-0.0187043		Indicator R (1960-1989)	-0.532414	-0.164026	-0.700016	-1.38111	-0.508258		Indicator R (1960-1989)	0.128267	-0.617709	0.202867	0.184282	-0.152727		Indicator R (1960-1989)	-0.0213073	0.0701452	-0.032163	-0.018609	0.0138897		Indicator R (1960-1989)
							Indicator R (1990-2019)	0.234327	0.101971	0.0654504	0.0738236	0.129225		Indicator R (1990-2019)	0.0717711	0.0712014	0.018769	0.00299881	0.0533599		Indicator R (1990-2019)	0.0179811	0.0482326	0.0333806	-0.00278862	0.0310271		Indicator R (1990-2019)	-0.331805	-0.199542	-0.428269	-0.467287	-0.315698		Indicator R (1990-2019)	1.8474	0.815192	0.229684	0.979707	1.00624		Indicator R (1990-2019)	-0.186737	-0.138028	0.000872134	-0.0763449	-0.117194		Indicator R (1990-2019)
[truncated: 5 more columns]

## Sheet: Daily data in Huaibei
Daily data of Pizhou station														Daily data of Xuzhou station														Daily data of Shuyang station														Daily data of Ganyu station
Year	Month	Day	VPD	wind speed	Tmean	SH	Tmax	Tmin	P	Relative humidity	net radiation	ETo		Year	Month	Day	VPD	wind speed	Tmean	SH	Tmax	Tmin	P	Relative humidity	net radiation	ETo		Year	Month	Day	VPD	wind speed	Tmean	SH	Tmax	Tmin	P	Relative humidity	net radiation	ETo		Year	Month	Day	VPD	wind speed	Tmean	SH	Tmax
1960	1	1	0.0103279	1.34631	-4.1	6	2.8	-10	101.021	98	3.35753	0.376535		1960	1	1	0.0822583	1.12193	-4.6	6.6	3.2	-11.2	100.793	84	3.32443	0.520578		1960	1	1	1.4959	-2.8	4.6	1.6	-6	101.209	97	3.2233	0.39055	36.1944		1960	1	1	0.0691466	1.4959	-3.8	8	1.2
1960	1	2	0.0883924	2.84221	0.4	5.9	8.6	-7.2	101.021	88	3.33377	0.661727		1960	1	2	0.140988	2.9918	1.9	8.2	8.3	-3.5	100.793	82	3.46101	0.881507		1960	1	2	2.46824	0.3	7.5	9	-5.5	101.209	88	3.56927	0.691791	35.3145		1960	1	2	0.0539011	2.61783	-1.1	7.2	3.9
1960	1	3	0.191804	3.59017	5.6	7.8	13	0.5	101.021	82	3.54986	1.1346		1960	1	3	0.286818	6.73156	7.6	8.1	13.5	2.8	100.793	75	3.47386	1.76915		1960	1	3	4.71209	5.2	8.6	12.5	-0.1	101.209	83	3.71627	1.15195	37.731		1960	1	3	0.11952	2.61783	3.8	8.5	10
1960	1	4	0.251053	2.9918	5.1	7.6	12.5	0.7	101.021	76	3.42587	1.26501		1960	1	4	0.31982	4.33812	6.6	7.9	11.7	4.3	100.793	71	3.35183	1.67856		1960	1	4	2.9918	4.7	7.8	12.2	-0.3	101.209	80	3.59043	1.12153	38.3842		1960	1	4	0.182832	2.61783	4	6.9	11.8
1960	1	5	0.11646	1.86988	-0.7	8	3	-3.6	101.021	81	3.42451	0.706903		1960	1	5	0.34469	2.84221	-0.2	8.4	5.4	-1.7	100.793	52	2.97798	1.53662		1960	1	5	1.4959	-1.6	8.6	3.6	-4.9	101.209	66	3.34261	0.872922	37.3107		1960	1	5	0.291727	3.36578	-1.5	8.5	2.4
1960	1	6	0.133169	1.86988	-2.5	7.8	2.5	-6.4	101.021	76	3.39871	0.731663		1960	1	6	0.182564	1.86988	-2.1	8.1	3.3	-6.8	100.793	68	3.34325	0.868588		1960	1	6	1.72029	-2.8	8.7	2.6	-8.8	101.209	78	3.61895	0.690676	34.04		1960	1	6	0.207683	2.09426	-2.5	8.9	2.4
1960	1	7	0.0740286	1.12193	-0.5	0	3.4	-4	101.021	88	2.7661	0.493219		1960	1	7	0.0847986	3.21619	-0.2	0	2.1	-2.7	100.793	86	2.76904	0.596539		1960	1	7	2.76742	0.5	0	5.3	-4.5	101.209	88	2.79907	0.573625	43.5161		1960	1	7	0.115874	1.72029	0.9	1	4.9
1960	1	8	0.0569624	1.72029	2.1	0	4	0	101.021	92	2.78854	0.504502		1960	1	8	0.0847102	2.9918	0.8	0	2	-0.3	100.793	87	2.78567	0.599002		1960	1	8	2.46824	2.8	0	5.6	0	101.209	94	2.82468	0.48577	42.4258		1960	1	8	0.0315828	1.86988	3	0	5.5
1960	1	9	0.0660223	0.598361	1.8	0	5.7	-1.4	101.021	91	2.80591	0.503219		1960	1	9	0.125033	1.34631	1.5	1.6	5.5	-1	100.793	83	2.9682	0.656342		1960	1	9	0.747951	2.6	0	5.4	0.2	101.209	94	2.84046	0.498729	42.3651		1960	1	9	0.0853766	0.747951	2.4	3.8	6.3
1960	1	10	0.151177	2.24385	2.7	7.9	9.3	-2.5	101.021	82	3.7159	0.901853		1960	1	10	0.242052	2.46824	3.5	8.6	8.5	-1.2	100.793	71	3.58773	1.1835		1960	1	10	2.46824	2.6	6.6	9.7	-2.4	101.209	86	3.69998	0.818895	35.1198		1960	1	10	0.164558	2.9918	2.3	7.8	8.4
1960	1	11	0.262402	2.09426	1.3	8.2	6.9	-2.6	101.021	65	3.4578	1.15894		1960	1	11	0.245402	3.36578	1.4	8.2	7.5	-2.8	100.793	68	3.54135	1.30923		1960	1	11	3.73976	1.4	6.1	7.4	-2.4	101.209	62	3.31124	1.52609	42.2238		1960	1	11	0.156083	1.72029	0.2	8.7	3.7
1960	1	12	0.168246	2.46824	2.9	4.2	7.7	-1.4	101.021	79	3.30798	0.921657		1960	1	12	0.113316	2.84221	2.3	6.3	7.7	-1	100.793	86	3.6524	0.803557		1960	1	12	3.96414	2.8	2.2	8.2	-1.9	101.209	77	3.11928	1.08783	43.4025		1960	1	12	0.12577	2.09426	2.6	7.4	6.4
1960	1	13	0.154958	1.4959	4.7	3	11	0.3	101.021	84	3.27877	0.809516		1960	1	13	0.115508	1.12193	4	5.6	9.4	-0.3	100.793	87	3.64682	0.756756		1960	1	13	1.27152	5	0.9	10.9	0.8	101.209	86	3.04157	0.720985	41.5927		1960	1	13	0.0677007	1.34631	3.4	4.7	8
1960	1	14	0.118578	3.21619	2.8	5.4	6.6	-0.1	101.021	85	3.576	0.831435		1960	1	14	0.109448	3.59017	2.6	4.8	7.6	-2.2	100.793	86	3.53989	0.80358		1960	1	14	5.75922	4	2.1	8.5	0.2	101.209	81	3.18704	1.09765	43.1386		1960	1	14	0.102546	4.71209	2.1	5.3	5.2
1960	1	15	0.0635519	4.33812	-1.1	0	3.3	-2.8	101.021	90	2.91365	0.532197		1960	1	15	0.0970279	4.48771	-0.6	0	3.3	-2.2	100.793	85	2.91339	0.694419		1960	1	15	4.71209	0.7	0	3.6	-1.2	101.209	93	2.94808	0.474678	40.44		1960	1	15	0.0813189	5.98361	-0.9	0	3
1960	1	16	0.0679964	1.12193	-1.7	0	0.8	-3.1	101.021	88	2.92974	0.487034		1960	1	16	0.0772124	2.84221	-1.5	0	0.3	-3.3	100.793	86	2.93473	0.563838		1960	1	16	1.4959	-1.4	0	0.5	-2.4	101.209	84	2.95232	0.55914	40.7719		1960	1	16	0.141556	1.12193	-1.9	2.7	0.3
1960	1	17	0.0855204	1.72029	0.3	0	5.6	-2.3	101.021	88	2.95804	0.574732		1960	1	17	0.090604	2.61783	1.1	6.8	7	-2.5	100.793	88	3.97005	0.742371		1960	1	17	2.46824	0.4	3.6	6	-2.7	101.209	87	3.51742	0.68768	35.7134		1960	1	17	0.0927634	2.09426	-0.7	0	1.2
1960	1	18	0.116853	2.61783	3.1	0	8.5	-1.2	101.021	86	2.98421	0.733761		1960	1	18	0.0957114	2.9918	2.6	0.7	7.6	-1.4	100.793	88	3.10061	0.687558		1960	1	18	3.96414	3.9	1.4	9.5	-0.9	101.209	85	3.23276	0.881587	40.7647		1960	1	18	0.0451199	2.61783	2	3.2	6.8
1960	1	19	0.0485787	3.73976	3.2	0	5.9	1.7	101.021	94	3.01779	0.51589		1960	1	19	0.0659336	2.46824	3.5	0	5.8	2.4	100.793	92	3.02259	0.58139		1960	1	19	5.46004	5.1	0	7.2	4	101.209	92	3.04894	0.643817	41.121		1960	1	19	0.0404759	4.86168	3.3	0	5.5
1960	1	20	0.0547126	1.34631	3.1	0	5.4	1.2	101.021	93	3.03895	0.547385		1960	1	20	0.0646359	1.34631	3.3	0	6	1.5	100.793	92	3.04676	0.571228		1960	1	20	1.27152	4	0	6.4	2.1	101.209	91	3.0671	0.602372	40.2901		1960	1	20	0.0375414	1.12193	2.6	0	4.3
1960	1	21	0.15047	3.59017	0.3	0	4.6	-2.2	101.021	78	3.03532	0.902986		1960	1	21	0.0985851	4.11373	-0.1	0	4.8	-4	100.793	85	3.05722	0.706235		1960	1	21	5.98361	0.4	0	4.6	-1.4	101.209	88	3.08171	0.675112	40.7074		1960	1	21	0.168128	5.98361	-0.3	0	3.5
1960	1	22	0.230906	3.96414	-4.4	5.4	-1.2	-6.9	101.021	50	3.62449	1.33641		1960	1	22	0.188643	2.61783	-4.4	4.5	-1.9	-6.8	100.793	58	3.60876	0.999711		1960	1	22	4.71209	-4.5	0	-1.4	-6.8	101.209	66	3.07515	0.996346	41.6365		1960	1	22	0.199214	5.83402	-4.9	5.8	-2.3
1960	1	23	0.226351	2.24385	-6	6	-2.3	-9.7	101.021	44	3.74341	1.08322		1960	1	23	0.226794	1.12193	-5.4	4	-2.5	-8.1	100.793	46	3.52191	0.82516		1960	1	23	2.9918	-6.2	7.5	-2.4	-10	101.209	53	4.10477	1.06937	30.2899		1960	1	23	0.193539	2.84221	-7	7.3	-2.5
1960	1	24	0.181731	1.86988	-4.2	9.1	0.8	-9	101.021	62	4.39049	0.953015		1960	1	24	0.214494	1.72029	-4.2	8	0.6	-7.9	100.793	56	4.15545	1.00034		1960	1	24	1.4959	-5.4	7.8	0.5	-9.6	101.209	64	4.31299	0.839416	28.5482		1960	1	24	0.199715	1.34631	-5.6	9	0.4
1960	1	25	0.181205	1.86988	-2.7	7.8	4	-7.2	101.021	69	4.33675	0.963212		1960	1	25	0.193744	2.24385	-2.4	8.5	2.9	-6.1	100.793	66	4.40112	1.05767		1960	1	25	2.01947	-4.1	5.1	2.6	-8.9	101.209	78	4.06769	0.737907	30.6543		1960	1	25	0.14111	1.86988	-3.5	8.1	2
1960	1	26	0.211271	1.86988	-1.1	6.9	4.2	-5.1	101.021	66	4.20008	1.04957		1960	1	26	0.294969	2.84221	-0.2	7.5	4.2	-3.9	100.793	54	4.11488	1.47461		1960	1	26	2.76742	-2	8.4	5.2	-7.2	101.209	70	4.59776	1.10991	28.9071		1960	1	26	0.211415	2.84221	-2.7	8.1	3.9
1960	1	27	0.186125	1.34631	-4.7	8.6	2.2	-9.8	101.021	63	4.56749	0.898296		1960	1	27	0.258546	3.36578	-3.4	6.5	2.4	-8.2	100.793	51	4.08077	1.41629		1960	1	27	2.76742	-4.4	8.7	1.5	-9.8	101.209	51	4.48639	1.27756	28.4845		1960	1	27	0.201182	2.46824	-6.2	8.7	-2.1
1960	1	28	0.141485	1.12193	-4.2	0	1	-8.6	101.021	71	3.22662	0.633192		1960	1	28	0.156105	1.72029	-3.6	0	0.5	-7.7	100.793	68	3.22834	0.752697		1960	1	28	1.72029	-4	1.9	1.1	-8.8	101.209	67	3.58183	0.797435	34.3422		1960	1	28	0.158588	1.4959	-5.4	7.4	-0.3
1960	1	29	0.185441	0.972336	-2.6	7.8	5	-8.4	101.021	69	4.64796	0.878411		1960	1	29	0.216673	1.34631	-2.4	8.9	5.4	-9.1	100.793	64	4.80285	1.02806		1960	1	29	2.01947	-3.8	8.5	4.4	-10	101.209	75	4.95228	0.902788	26.0152		1960	1	29	0.224294	2.09426	-3.1	8.9	4.6
1960	1	30	0.141423	2.09426	-0.6	3.6	4.7	-6.5	101.021	77	3.99144	0.858033		1960	1	30	0.1944	1.72029	-0.5	2.9	4.5	-6.6	100.793	68	3.81314	0.944542		1960	1	30	2.76742	-1.2	3	5.3	-6.2	101.209	77	3.92041	0.909535	33.1044		1960	1	30	0.189261	2.24385	-1.9	7	6
1960	1	31	0.201955	1.34631	2.3	5.1	9.3	-4.3	101.021	75	4.35083	1.01121		1960	1	31	0.157839	1.34631	1.4	0	6.1	-2.9	100.793	78	3.33603	0.771477		1960	1	31	2.01947	1.4	7.6	10.4	-5.8	101.209	71	4.89072	1.25916	28.1522		1960	1	31	0.164058	0.747951	0.7	7.2	8.1
1960	2	1	0.342611	2.61783	2.5	6.4	6.7	-2.5	101.021	54	4.34	1.61437		1960	2	1	0.230201	1.72029	1.5	3.4	6.8	-2.8	100.793	69	4.00127	1.07568		1960	2	1	2.24385	0.9	7.2	6.4	-2.8	101.209	68	4.75535	1.24984	28.5751		1960	2	1	0.18072	2.61783	-0.5	8.8	3.7
1960	2	2	0.220995	1.34631	1.7	6.4	8.7	-2.4	101.021	73	4.70117	1.08845		1960	2	2	0.27655	0.373976	3.4	6.9	9	-0.7	100.793	68	4.73842	0.98839		1960	2	2	1.27152	0.8	6.2	7.9	-4.6	101.209	72	4.71191	1.04064	27.9672		1960	2	2	0.274882	0.747951	1.1	6.5	6.5
1960	2	3	0.345229	2.09426	2.7	8.9	11	-3.9	101.021	61	5.12148	1.6022		1960	2	3	0.406456	2.24385	3.9	8.3	10	-1.7	100.793	54	4.83904	1.77666		1960	2	3	1.4959	1.8	8	10.3	-4.8	101.209	66	5.10828	1.30863	26.7111		1960	2	3	0.271918	2.24385	0.5	9.2	8.8
1960	2	4	0.390385	1.86988	4.3	7.1	11.8	-1	101.021	60	4.81458	1.62725		1960	2	4	0.378283	1.86988	4.7	5.3	12.7	-0.8	100.793	63	4.53404	1.55967		1960	2	4	2.9918	3.1	4.5	11.5	-1.8	101.209	70	4.48093	1.50219	32.1611		1960	2	4	0.254942	1.34631	2.3	7.9	10
1960	2	5	0.352182	2.46824	4	8.6	14.3	-2.6	101.021	67	5.4255	1.75028		1960	2	5	0.456125	2.09426	4.9	8.4	15	-2.2	100.793	59	5.233	1.92026		1960	2	5	2.24385	2.6	7.6	14.2	-5	101.209	72	5.38201	1.49656	26.9736		1960	2	5	0.34794	2.24385	3.7	9.3	13.5
1960	2	6	0.621995	3.73976	8.2	8.6	19	1.8	101.021	57	5.37575	2.92362		1960	2	6	0.765224	5.60963	11.6	8.6	20	3.5	100.793	51	5.22977	3.86599		1960	2	6	5.46004	7.1	8.1	18.9	0.2	101.209	68	5.63258	2.63405	30.9428		1960	2	6	0.452749	3.59017	6.4	9	16.8
1960	2	7	0.497017	1.86988	9.9	8.5	19.6	0.7	101.021	66	5.72918	2.03366		1960	2	7	0.574556	0.972336	10.5	5	20	1.6	100.793	62	4.79628	1.6369		1960	2	7	2.01947	9	7.9	18.9	0.2	101.209	69	5.68988	1.92879	27.3307		1960	2	7	0.117554	2.09426	5	8	10.4
1960	2	8	0.460364	1.86988	9.9	8.9	18	2.4	101.021	67	5.87016	1.98179		1960	2	8	0.518156	2.46824	9.4	8.5	18.5	1.3	100.793	63	5.70461	2.25976		1960	2	8	2.46824	10.6	9	19	5.2	101.209	66	5.98404	2.31705	27.3398		1960	2	8	0.362298	1.86988	9	9.3	18.7
1960	2	9	0.435371	2.84221	5.8	1.5	11.6	3	101.021	59	3.93358	1.89231		1960	2	9	0.416475	2.84221	7.6	0	13.8	3.8	100.793	65	3.63337	1.77336		1960	2	9	3.73976	5.1	1.7	10.2	1.5	101.209	74	4.10109	1.43074	35.2116		1960	2	9	0.327492	3.36578	4.3	2	10.5
1960	2	10	0.289537	2.09426	2.6	9.7	10	-3.4	101.021	66	6.03091	1.56499		1960	2	10	0.337627	2.61783	3.5	9.2	11.9	-3.2	100.793	64	5.92229	1.79447		1960	2	10	2.46824	1.7	7.5	10.2	-5.1	101.209	70	5.64254	1.44112	25.2311		1960	2	10	0.166672	2.09426	1.1	9.4	7
1960	2	11	0.273842	3.96414	3.2	8.4	12.6	-2.8	101.021	72	5.96951	1.74503		1960	2	11	0.259855	3.73976	3.8	7.7	10.3	-1.7	100.793	71	5.7234	1.64666		1960	2	11	4.26332	3.4	8.8	12.7	-2.3	101.209	73	6.16368	1.76801	24.9636		1960	2	11	0.226397	3.21619	2.6	9.1	10.8
1960	2	12	0.203459	1.86988	-0.9	9.4	5	-5.7	101.021	68	6.15935	1.25095		1960	2	12	0.252181	1.86988	-0.7	9.2	7.9	-6.5	100.793	65	6.1158	1.38358		1960	2	12	1.72029	-1.1	6.3	5.2	-7.1	101.209	70	5.45564	1.10498	24.3358		1960	2	12	0.16135	2.61783	-1.5	9.9	3.3
1960	2	13	0.379973	2.09426	4	9.1	12.2	-2	101.021	61	6.09372	1.83452		1960	2	13	0.359695	1.86988	4.2	7.5	12.3	-1	100.793	64	5.75178	1.68484		1960	2	13	2.9918	4.1	7	12.9	-3.5	101.209	64	5.69556	1.88522	26.4128		1960	2	13	0.214822	2.09426	1.5	5.6	10.1
1960	2	14	0.448346	2.46824	3.3	8.4	11.3	-4	101.021	50	5.78866	2.08337		1960	2	14	0.543914	2.84221	4.6	7.7	12.3	-2.4	100.793	44	5.4914	2.45306		1960	2	14	2.46824	3.1	8.7	11.5	-4.2	101.209	59	6.12673	1.88634	23.9307		1960	2	14	0.237221	2.61783	0.9	9.6	7.8
1960	2	15	0.299445	2.46824	3.2	0	6.5	1.8	101.021	64	3.83937	1.38808		1960	2	15	0.315986	2.84221	3.7	0	8.8	2.4	100.793	66	3.8541	1.51155		1960	2	15	2.01947	2.9	0	6	1.4	101.209	74	3.88704	1.0638	34.3005		1960	2	15	0.260259	2.46824	3	5.9	5.7
1960	2	16	0.145332	1.86988	2	1.3	7.7	-3.3	101.021	81	4.3162	0.926975		1960	2	16	0.182801	2.61783	3	1.2	7.8	-1.9	100.793	77	4.27711	1.09961		1960	2	16	1.72029	0.7	0.8	7	-5.7	101.209	83	4.20063	0.816288	30.6744		1960	2	16	0.174325	2.46824	1.2	4.8	7
1960	2	17	0.345521	2.24385	4.1	6.2	11.4	-2.2	101.021	63	5.69402	1.72115		1960	2	17	0.310558	2.84221	3.3	0.6	9.7	-3.4	100.793	63	4.1042	1.52453		1960	2	17	2.9918	2.3	6.9	10.5	-4.3	101.209	65	5.989	1.72612	24.5426		1960	2	17	0.268417	2.84221	2.6	7.9	8.5
1960	2	18	0.441612	2.09426	1.4	10.1	9.7	-5.6	101.021	45	6.52197	2.03597		1960	2	18	0.43031	2.46824	2	9.3	9.7	-6	100.793	46	6.36676	2.0956		1960	2	18	2.46824	0.2	9.2	9.7	-7.4	101.209	52	6.54706	1.9214	21.6851		1960	2	18	0.393835	2.84221	0.7	9.7	9.2
1960	2	19	0.509751	3.73976	3.8	9.4	14.2	-3.8	101.021	51	6.60251	2.7193		1960	2	19	0.546805	3.73976	5	8.8	15.3	-2.9	100.793	51	6.4591	2.83471		1960	2	19	4.71209	2.9	9.4	14	-6	101.209	57	6.85306	2.58908	23.5545		1960	2	19	0.467242	4.33812	3.4	9.6	13.4
1960	2	20	0.558083	3.73976	5.4	8.5	10.2	0.8	101.021	41	6.10083	2.83064		1960	2	20	0.56322	4.71209	6.1	7.9	10.5	2.7	100.793	44	6.01608	3.06203		1960	2	20	3.73976	5	8.8	11.1	0.4	101.209	46	6.37516	2.74808	23.9657		1960	2	20	0.455633	4.33812	4	9.6	9.3
1960	2	21	0.415412	1.12193	3.1	9.1	11.2	-4.5	101.021	53	6.7381	1.70725		1960	2	21	0.570199	0.747951	3.7	8.6	11.5	-3.2	100.793	38	6.24037	1.68281		1960	2	21	2.24385	2	9.5	11	-6.4	101.209	50	6.88809	2.07439	20.8369		1960	2	21	0.401525	2.09426	1.3	9.9	9
1960	2	22	0.510131	2.24385	4.6	9.6	14.2	-1.4	101.021	53	6.98821	2.35432		1960	2	22	0.649423	1.86988	5.7	9.4	15.4	-3	100.793	42	6.68707	2.51879		1960	2	22	2.76742	3.9	9.6	13.6	-3.8	101.209	60	7.25117	2.20095	21.388		1960	2	22	0.409927	2.24385	3.5	9.9	13
1960	2	23	0.527137	2.09426	7.1	9.4	17.9	-0.6	101.021	60	7.31665	2.415		1960	2	23	0.741177	2.46824	8.3	8.6	19.2	-0.9	100.793	47	6.7466	3.02065		1960	2	23	3.21619	6.4	9.7	17.1	-2.2	101.209	63	7.5517	2.5235	21.9915		1960	2	23	0.470206	2.84221	5.6	9.7	16.5
1960	2	24	0.823429	2.9918	11.3	8.9	23.2	2.6	101.021	54	7.26076	3.50836		1960	2	24	0.858129	1.86988	12.2	8.5	24	2.8	100.793	54	7.17749	3.0186		1960	2	24	3.51537	10.9	8.5	23.1	1.2	101.209	58	7.31821	3.45062	24.9876		1960	2	24	0.74758	2.84221	11.2	9.6	21.8
1960	2	25	0.614004	5.60963	5.9	0	15.8	3.1	101.021	52	4.23265	3.30364		1960	2	25	0.724025	4.86168	7.6	0	18.8	3.5	100.793	51	4.24494	3.53313		1960	2	25	5.46004	7.3	0	14.7	3.7	101.209	55	4.26358	2.9635	39.3355		1960	2	25	0.632328	7.7039	5.5	0.6	15.4
1960	2	26	0.469862	2.46824	3.4	2.8	7.7	-0.3	101.021	43	5.07391	2.05844		1960	2	26	0.446847	2.84221	3	0.8	6.2	0.2	100.793	43	4.48802	2.02644		1960	2	26	1.72029	4.1	4.8	10.1	0.7	101.209	48	5.77334	1.94422	24.1255		1960	2	26	0.339776	2.61783	2.1	2.6	4.3
1960	2	27	0.29094	2.24385	3.1	8.8	10.1	-3.4	101.021	66	7.48041	1.78572		1960	2	27	0.288756	2.9918	2.9	6.4	11.8	-3.3	100.793	69	6.70888	1.77668		1960	2	27	1.72029	2.2	8.4	10.4	-4.3	101.209	66	7.41071	1.67543	19.7451		1960	2	27	0.342671	1.4959	3.1	9.7	10.8
1960	2	28	0.22675	1.34631	4.2	9.1	13.2	-4	101.021	77	7.98377	1.63815		1960	2	28	0.338151	1.34631	4.6	8.2	14.7	-4.4	100.793	68	7.52884	1.79112		1960	2	28	2.46824	4.2	8	12.4	-3	101.209	66	7.38437	1.93426	20.7594		1960	2	28	0.324676	2.61783	4.1	7.8	13.6
1960	3	1	0.308787	1.34631	8.3	8.5	17.2	0	101.021	76	7.95322	1.91931		1960	3	1	0.490692	2.24385	10.1	8.4	19.2	1.1	100.793	66	7.77401	2.47418		1960	3	1	1.72029	8.3	6.5	16.7	1.1	101.209	81	7.25433	1.7141	21.7603		1960	3	1	0.332215	2.24385	8.9	8.3	18.4
1960	3	2	0.217292	3.73976	7.1	0	11	4.8	101.021	80	4.51419	1.36549		1960	3	2	0.340677	4.11373	8.2	2.9	14.5	5	100.793	73	5.67188	2.00989		1960	3	2	5.75922	7	0	9.8	5.1	101.209	77	4.5266	1.59212	33.4085		1960	3	2	0.254639	4.71209	6.4	2.8	11.6
1960	3	3	0.318957	2.24385	4.8	2.1	9.6	1.5	101.021	66	5.31035	1.60199		1960	3	3	0.443102	3.73976	5.9	0	9.4	2.8	100.793	54	4.49194	2.19922		1960	3	3	2.46824	5.4	4.7	10.5	1.6	101.209	65	6.32861	1.85243	23.7549		1960	3	3	0.232348	3.59017	3.9	6.8	5.9
1960	3	4	0.112864	2.24385	6.7	0	10.2	3.9	101.021	89	4.61848	0.978774		1960	3	4	0.142231	2.9918	6.7	0	9.6	4.4	100.793	86	4.6166	1.08017		1960	3	4	2.46824	6.9	0	9.9	4.4	101.209	88	4.63849	1.01634	29.6863		1960	3	4	0.128641	2.61783	6.1	3.5	9.3
1960	3	5	0.184367	2.24385	10.5	2.1	15.9	7.4	101.021	87	5.64997	1.3957		1960	3	5	0.256554	2.61783	10.4	2.7	15.9	7.6	100.793	82	5.88876	1.63734		1960	3	5	2.01947	10	0.9	14.6	6.9	101.209	89	5.12221	1.20085	28.2718		1960	3	5	0.193812	2.09426	9.4	1.8	14.6
1960	3	6	0.0645091	2.24385	9.7	0	13.1	8	101.021	95	4.74133	0.94012		1960	3	6	0.0897117	4.48771	9.7	0	12.3	8.8	100.793	93	4.74086	0.968564		1960	3	6	4.26332	9.4	0	12.6	8	101.209	96	4.76354	0.82141	28.0006		1960	3	6	0.0452668	3.96414	8.3	0	10.8
1960	3	7	0.0525693	3.96414	7.4	0	9	6.3	101.021	95	4.7628	0.797025		1960	3	7	0.0643207	5.23566	7.6	0	9.1	6.8	100.793	94	4.76826	0.819497		1960	3	7	5.46004	7.9	0	9.9	7	101.209	91	4.78033	0.979161	28.777		1960	3	7	0.0577568	5.98361	6.4	0	7.2
1960	3	8	0.0227869	1.4959	8.7	0	10.9	6.6	101.021	98	4.82149	0.885371		1960	3	8	0.0460179	0.598361	8.7	0	11	6.8	100.793	96	4.82381	0.993537		1960	3	8	2.46824	9.1	0	11.4	7.6	101.209	96	4.84336	0.889594	28.0905		1960	3	8	0.0103985	3.96414	7.5	0	8.7
1960	3	9	0.113269	2.61783	8.3	1.3	11.2	6	101.021	90	5.45374	1.13851		1960	3	9	0.19495	2.84221	9.1	0.4	12.2	7.2	100.793	84	5.02788	1.32749		1960	3	9	3.73976	8.2	0	10.9	6.7	101.209	88	4.86272	1.13377	29.1844		1960	3	9	0.19255	5.08607	7.4	7.5	10.1
1960	3	10	0.181537	1.12193	8.8	7.7	14.9	2.4	101.021	85	8.53686	1.83324		1960	3	10	0.141366	1.4959	8.4	4.5	14.3	2.4	100.793	88	7.05156	1.48125		1960	3	10	0.972336	7.9	8.7	15.5	1.2	101.209	88	9.14249	1.85865	18.3694		1960	3	10	0.135207	2.09426	7.1	10.2	13.7
1960	3	11	0.146299	1.86988	12.2	0	15.3	9.5	101.021	90	4.96212	1.21607		1960	3	11	0.16594	1.86988	12.8	1.1	16.3	9.2	100.793	89	5.52535	1.37453		1960	3	11	0.972336	12.3	0	15.3	8.5	101.209	88	4.9743	1.23198	29.2387		1960	3	11	0.158774	1.72029	11.3	0	15.9
1960	3	12	0.743883	5.08607	6.3	9.8	13.6	2.5	101.021	35	8.37701	4.18949		1960	3	12	0.793233	4.33812	6.1	9.7	14.4	3.1	100.793	34	8.31322	4.17571		1960	3	12	3.96414	5.1	9.1	13.9	2.2	101.209	51	8.63505	3.20706	19.4488		1960	3	12	0.695058	5.23566	5.1	10.2	12.4
1960	3	13	0.275632	2.09426	1.1	0	5.6	-0.7	101.021	63	4.94309	1.37374		1960	3	13	0.266788	3.21619	1.1	0	5.2	-0.3	100.793	64	4.95037	1.51673		1960	3	13	2.46824	1.5	5.6	4.1	-0.9	101.209	72	7.49616	1.48048	19.3031		1960	3	13	0.322561	1.34631	0.7	0	4.3
1960	3	14	0.173872	1.4959	3.4	6.9	9.5	-1.4	101.021	80	8.28322	1.55439		1960	3	14	0.18256	1.4959	3.1	3.5	9.6	-1.6	100.793	79	6.68249	1.33483		1960	3	14	1.72029	3.5	0	9.2	-0.6	101.209	81	5.05079	1.09113	27.1777		1960	3	14	0.312651	1.72029	4.4	10.3	12.3
1960	3	15	0.247863	1.72029	6.2	10.8	13	-1	101.021	76	10.251	2.13028		1960	3	15	0.248807	1.34631	5.6	9.5	13.6	-2.3	100.793	76	9.66902	1.99989		1960	3	15	1.27152	6	9.7	13.4	-0.8	101.209	78	9.82929	2.00945	16.8026		1960	3	15	0.293146	1.72029	6.7	8.7	15.1
1960	3	16	0.397289	2.46824	8.2	9.9	15.6	2.1	101.021	68	9.81605	2.56698		1960	3	16	0.454312	2.24385	9.2	8.6	16.3	4.1	100.793	66	9.18629	2.604		1960	3	16	3.51537	7.6	8.7	15.3	1.3	101.209	74	9.41449	2.33569	18.2408		1960	3	16	0.133727	2.61783	5.2	8.9	10.9
1960	3	17	0.329572	2.84221	8.6	3.6	14.7	3.2	101.021	73	6.92261	1.9969		1960	3	17	0.369153	2.84221	8.3	0	13.3	4.7	100.793	69	5.14923	1.8492		1960	3	17	3.21619	8.6	1.7	14.1	2.2	101.209	82	6.06543	1.5333	25.1436		1960	3	17	0.0908565	3.36578	6.8	8.2	10.4
1960	3	18	0.443279	3.36578	11.2	4.7	16.9	7.4	101.021	70	7.54912	2.53646		1960	3	18	0.452021	4.48771	11.5	1.9	17.2	7.7	100.793	70	6.16521	2.53188		1960	3	18	3.96414	10.6	7.1	16.9	6.7	101.209	74	8.86369	2.58253	20.2152		1960	3	18	0.0788717	3.21619	7.9	8.5	11.7
1960	3	19	0.0622465	2.09426	9	0	12.9	7	101.021	95	5.30083	1.01616		1960	3	19	0.103471	2.84221	8.4	0	14	6.8	100.793	92	5.30359	1.08875		1960	3	19	2.24385	9.9	0	11.6	7.4	101.209	96	5.3168	1.00007	26.403		1960	3	19	0.0320334	2.9918	8.4	0	9.5
1960	3	20	0.159613	2.09426	10.8	3.8	16.4	7.5	101.021	89	7.44553	1.65558		1960	3	20	0.24351	2.46824	11.4	4	17.5	7.6	100.793	84	7.53326	1.89096		1960	3	20	1.72029	10.4	0	14.6	8.2	101.209	90	5.36063	1.22986	27.3045		1960	3	20	0.145919	1.34631	9.7	1.1	14.5
1960	3	21	0.32208	2.84221	8	7.9	13.4	3.1	101.021	72	9.32109	2.31439		1960	3	21	0.274086	2.84221	8.9	6.9	14.7	4.1	100.793	78	8.96418	2.14783		1960	3	21	4.26332	7.8	8	12.6	4.6	101.209	74	9.43688	2.33619	18.1992		1960	3	21	0.327713	4.33812	6.4	10.7	11.9
1960	3	22	0.289135	1.72029	6.6	9.1	13.2	0.3	101.021	73	10.0372	2.20328		1960	3	22	0.437999	2.61783	8	7.2	14.6	2	100.793	63	8.92369	2.56403		1960	3	22	1.4959	6.5	8.4	12.7	0	101.209	75	9.74483	2.07763	16.9099		1960	3	22	0.206331	1.86988	5	10.1	10.8
1960	3	23	0.242001	3.73976	8.6	5.7	13	5.8	101.021	80	8.47049	1.99727		1960	3	23	0.274516	5.98361	9.1	1.8	13.5	6.2	100.793	78	6.38894	1.97089		1960	3	23	5.75922	8	5.1	13.1	5.2	101.209	81	8.19372	1.93411	20.1529		1960	3	23	0.166253	4.33812	7.8	3.1	9.5
1960	3	24	0.225838	6.20799	5.4	0	8.1	3.8	101.021	76	5.44354	1.63268		1960	3	24	0.209945	5.98361	4.3	0	8.7	1.9	100.793	77	5.45112	1.53982		1960	3	24	5.46004	6.4	0	8.1	5.2	101.209	79	5.46905	1.51676	27.4448		1960	3	24	0.224085	6.73156	6.2	0	7.5
1960	3	25	0.0931129	4.11373	5.6	0	8.5	2.9	101.021	90	5.51613	1.00441		1960	3	25	0.11173	3.59017	4.7	2.1	9.3	1.7	100.793	88	6.6648	1.19681		1960	3	25	5.01127	6.5	0	9.2	5.2	101.209	94	5.54745	0.875637	24.2979		1960	3	25	0.0407277	2.61783	6.2	0	9.8
1960	3	26	0.300754	2.46824	9.2	9.3	16.6	2.4	101.021	77	10.7077	2.48424		1960	3	26	0.463691	2.61783	10.1	9.2	17.1	4.8	100.793	67	10.4516	2.91999		1960	3	26	3.96414	9.1	9.2	16.1	2.6	101.209	76	10.6523	2.54717	16.9158		1960	3	26	0.290545	2.9918	8.3	9.6	15.8
1960	3	27	0.377088	2.84221	12.5	10.4	20.3	5.4	101.021	77	11.6267	2.98531		1960	3	27	0.496175	2.09426	13.4	9.6	21.7	6.2	100.793	72	11.1228	3.13392		1960	3	27	4.71209	12	9.6	19.7	5.8	101.209	76	11.1505	3.01707	17.4666		1960	3	27	0.599529	3.36578	12.4	9.7	19.7
1960	3	28	0.500895	2.61783	16.1	7.4	24.8	7.6	101.021	76	10.2059	3.12001		1960	3	28	0.828468	2.9918	17.5	4.7	25.6	9.6	100.793	63	8.36565	3.61671		1960	3	28	4.48771	16.8	8.8	24.6	9.5	101.209	72	10.9872	3.79673	19.3627		1960	3	28	0.337074	2.46824	13.3	7.1	21.9
1960	3	29	0.468694	2.09426	17.7	6.6	26.7	12.3	101.021	81	10.0981	3.00853		1960	3	29	0.428812	3.21619	16	4.9	22	12.4	100.793	79	8.75324	2.73976		1960	3	29	2.46824	18.5	6.8	27.3	12.2	101.209	85	10.407	2.9576	19.581		1960	3	29	0.0727525	2.9918	11.1	5.1	15.3
1960	3	30	0.340104	4.71209	9	0	17.2	6.9	101.021	77	5.72782	2.07972		1960	3	30	0.207762	2.84221	9	0	13.9	7.1	100.793	84	5.73606	1.47034		1960	3	30	5.23566	9.8	0	19.9	7.4	101.209	81	5.77435	2.04468	29.2295		1960	3	30	0.239408	5.08607	8.2	0	10.6
1960	3	31	0.544236	3.73976	7.4	8.8	11.7	3.8	101.021	50	10.1294	3.273		1960	3	31	0.696647	4.86168	7.6	8.2	11.2	4	100.793	35	9.47346	4.02899		1960	3	31	5.23566	6.1	7.6	10.3	3.4	101.209	57	9.68107	2.98834	17.6329		1960	3	31	0.586224	4.33812	6.1	9.5	10.8
1960	4	1	0.429814	2.09426	6.5	10.8	14.4	-1.1	101.021	61	11.622	2.81247		1960	4	1	0.616083	1.72029	7.4	10.4	15.4	1.2	100.793	49	11.0947	3.09566		1960	4	1	1.4959	5.6	11.3	12.7	-1	101.209	72	12.1543	2.46495	14.2846		1960	4	1	0.518929	2.09426	5.8	11.2	14
1960	4	2	0.48387	2.84221	8	10.1	15.3	1.5	101.021	60	11.3056	3.08499		1960	4	2	0.636513	1.86988	8.6	9.4	16.4	1.5	100.793	50	10.7037	3.15955		1960	4	2	2.46824	7.4	10	14.8	0.7	101.209	70	11.5192	2.66272	15.3879		1960	4	2	0.535814	3.59017	8	11.3	15.9
1960	4	3	0.423996	2.24385	10.3	9.3	15.7	4.9	101.021	68	11.147	2.88818		1960	4	3	0.702085	1.86988	11.2	7.1	17.2	5.5	100.793	51	9.57952	3.15125		1960	4	3	1.72029	9.8	9.4	15.1	5.3	101.209	75	11.387	2.64844	16.0052		1960	4	3	0.5687	2.46824	10.2	9.1	16.5
1960	4	4	0.51122	1.34631	11.5	8.7	20.1	4.5	101.021	68	11.0444	2.93492		1960	4	4	0.667928	1.72029	12.2	8.5	20	4.5	100.793	58	10.6723	3.25552		1960	4	4	2.24385	10	10.2	19.9	3.3	101.209	74	12.1244	2.98831	15.789		1960	4	4	0.377847	3.73976	9.1	11	17.2
1960	4	5	0.637252	2.84221	11.3	11.1	21.9	2.4	101.021	62	12.4521	3.78602		1960	4	5	0.806217	3.36578	12.5	10.6	22.8	3.9	100.793	55	11.9695	4.34547		1960	4	5	2.76742	10.4	10.4	20.9	1.3	101.209	81	12.5739	2.83318	15.4957		1960	4	5	0.712917	2.84221	10.2	11.5	21.4
1960	4	6	0.995682	1.4959	15.9	10.9	26.1	7.6	101.021	55	12.3995	4.132		1960	4	6	1.17353	3.21619	16.7	10.7	26.6	9.8	100.793	50	12.1076	5.29516		1960	4	6	2.9918	15.3	11.3	24.8	4.9	101.209	64	12.9496	4.21191	16.3087		1960	4	6	0.667575	3.96414	14	11.2	26.6
1960	4	7	0.628357	4.71209	10.6	4.7	20	7.8	101.021	63	8.78102	3.60173		1960	4	7	0.770112	6.20799	11.1	2.8	20.8	7.6	100.793	56	7.59164	4.34399		1960	4	7	5.75922	11.8	8.3	17.6	7.5	101.209	70	11.0248	3.34409	17.843		1960	4	7	0.259577	7.10554	8.5	7.9	12.5
1960	4	8	0.427994	1.86988	12.3	6.4	21.3	5.3	101.021	75	10.1271	2.73744		1960	4	8	0.474354	4.48771	12.2	5.3	19.4	5.6	100.793	70	9.29758	3.06316		1960	4	8	3.21619	12.4	6.1	21.1	5.2	101.209	78	10.0109	2.72084	18.7592		1960	4	8	0.137409	4.86168	9.7	11.1	12.7
1960	4	9	0.0831286	1.34631	14.2	0	16.8	12.1	101.021	95	6.17642	1.41957		1960	4	9	0.171305	1.86988	14.2	0	17.9	11.7	100.793	90	6.16983	1.54454		1960	4	9	0.972336	15.6	0	18.3	13.8	101.209	95	6.20763	1.50849	25.7229		1960	4	9	0.040126	2.84221	11.3	0	12.3
1960	4	10	0.510809	6.35758	10.7	8.5	16.3	7.9	101.021	65	11.1657	3.63158		1960	4	10	0.573217	4.86168	12.2	7.4	15.7	9.1	100.793	61	10.4253	3.63846		1960	4	10	7.7039	10.6	7.3	14.8	7.9	101.209	71	10.5612	3.11153	18.1177		1960	4	10	0.400102	4.71209	10.5	10.7	13.4
1960	4	11	0.346659	3.36578	6.4	0	10.7	2.9	101.021	66	6.11911	1.98723		1960	4	11	0.447221	5.08607	6.5	0	10.6	3.8	100.793	57	6.09723	2.63124		1960	4	11	4.71209	7.6	0	11.3	3.7	101.209	77	6.16055	1.74095	25.3066		1960	4	11	0.246873	5.46004	6.9	0	9.6
1960	4	12	0.0638145	2.24385	10.1	0	13.6	6.9	101.021	95	6.24455	1.20009		1960	4	12	0.0740822	2.46824	9.5	0	12.9	6.7	100.793	94	6.24098	1.19345		1960	4	12	3.73976	10.9	0	14	8.3	101.209	91	6.25089	1.32684	24.0721		1960	4	12	0.0894635	4.48771	10	4.1	12.7
1960	4	13	0.0398671	1.4959	10.4	0	13.2	8.9	101.021	97	6.2879	1.23306		1960	4	13	0.152339	2.24385	9.5	0	13.6	6.7	100.793	88	6.26321	1.39933		1960	4	13	1.27152	11	0	12.4	9.7	101.209	95	6.29212	1.31726	24.1995		1960	4	13	0.127608	1.34631	10.1	0	12.1
1960	4	14	0.145223	1.12193	11.8	0	16.3	7.7	101.021	90	6.31703	1.46671		1960	4	14	0.292174	0.747951	12.1	0	16.2	8.1	100.793	80	6.2905	1.60919		1960	4	14	0.523566	12.2	0	16.5	7.9	101.209	88	6.32334	1.51007	24.5798		1960	4	14	0.294266	1.72029	11.7	2.5	16.5
1960	4	15	0.686486	3.36578	13.2	10.8	19.3	8.5	101.021	59	12.8392	4.14237		1960	4	15	0.8273	3.36578	13.4	10.3	19.5	8.5	100.793	51	12.2821	4.4629		1960	4	15	4.26332	13.1	10.2	19.1	8	101.209	62	12.5867	4.05928	16.1991		1960	4	15	0.776225	2.9918	13.7	10.2	19.9
1960	4	16	0.713318	1.72029	11.2	6.4	17.1	5.5	101.021	50	9.97789	3.18581		1960	4	16	0.788858	0.747951	11.9	1.7	16.5	5.3	100.793	43	7.18418	2.2409		1960	4	16	2.24385	10.9	5.1	16.1	4.8	101.209	49	9.2135	3.18654	17.8992		1960	4	16	0.773338	1.4959	10.8	9.9	16.3
1960	4	17	0.755308	2.24385	11.7	10.8	19.6	3.8	101.021	51	12.7234	3.97352		1960	4	17	0.871111	2.09426	12.7	9.8	20.8	4.3	100.793	47	12.041	4.06669		1960	4	17	3.21619	12.1	11.3	18.9	4.3	101.209	55	13.1597	4.11627	14.7099		1960	4	17	0.821151	2.9918	11.8	11.6	20.2
1960	4	18	0.643058	3.73976	12.1	6.4	16.9	7.9	101.021	57	10.2255	3.6564		1960	4	18	0.783266	4.11373	13.4	3.1	17.8	8.3	100.793	50	8.15253	3.87754		1960	4	18	4.48771	11.8	5.9	16.9	6.3	101.209	60	9.99364	3.52911	18.7721		1960	4	18	0.8208	5.60963	12.9	9.6	18.4
1960	4	19	0.251048	1.12193	11.8	0	18.8	6.5	101.021	84	6.47555	1.63562		1960	4	19	0.394788	1.12193	12.8	4.7	19.3	7.7	100.793	76	9.58279	2.49229		1960	4	19	0.747951	12.1	0	16.8	5.8	101.209	82	6.46419	1.61115	23.9955		1960	4	19	0.285203	2.09426	12.3	4.8	15.9
1960	4	20	0.657907	1.4959	14.9	11.2	23.2	5.7	101.021	65	13.8221	3.90626		1960	4	20	0.840877	1.86988	15.8	10.1	24.6	7.1	100.793	59	12.9895	4.17432		1960	4	20	2.24385	14.3	10.9	22.3	4.8	101.209	66	13.6295	3.89222	15.1156		1960	4	20	0.870104	1.72029	14.7	11.4	23.3
1960	4	21	1.11935	3.59017	18.1	10.9	26.4	11.1	101.021	53	13.4485	5.54461		1960	4	21	1.42597	3.73976	19.5	10.9	27	13.3	100.793	44	13.0719	6.31519		1960	4	21	4.26332	17.2	11.1	25.1	10	101.209	56	13.6467	5.38222	16.4275		1960	4	21	1.26663	4.33812	17.9	11.7	26.3
1960	4	22	1.06043	1.86988	18.6	11.3	28	10.5	101.021	58	14.1039	4.84783		1960	4	22	1.38077	2.24385	20.8	10.6	29.3	11.3	100.793	49	13.3207	5.41238		1960	4	22	2.24385	18.2	11.4	28.1	8.3	101.209	68	14.6203	4.59605	15.6441		1960	4	22	1.11633	3.36578	18.5	11.9	27.9
1960	4	23	0.663277	2.24385	19.5	8	27.8	11.6	101.021	74	12.4638	3.94906		1960	4	23	1.0803	1.86988	20.4	5.4	29.6	11.9	100.793	61	10.3614	4.04042		1960	4	23	3.73976	19.7	7.8	27.7	11.7	101.209	76	12.3936	4.0393	18.2723		1960	4	23	0.569158	2.61783	18	9.7	26.3
1960	4	24	0.44436	1.72029	20.6	9.4	25.7	16.9	101.021	83	13.8396	3.91289		1960	4	24	0.796065	1.34631	22	9.8	27.8	17.1	100.793	72	13.9168	4.38144		1960	4	24	2.01947	20.3	6.4	24.3	16.5	101.209	86	11.5661	3.2142	18.5013		1960	4	24	0.0856185	2.09426	16.3	5.9	22.3
1960	4	25	0.516478	2.61783	18.6	10.8	28.4	13.7	101.021	81	15.006	4.21872		1960	4	25	1.07325	3.73976	21.3	9.3	32	15.4	100.793	67	13.7019	5.49788		1960	4	25	3.73976	17.1	9.2	24.6	12.1	101.209	85	13.5757	3.42943	16.2159		1960	4	25	0.0606786	3.96414	13.1	0	15.3
1960	4	26	0.52902	4.48771	15	0	18.8	12.8	101.021	71	6.65224	2.84961		1960	4	26	0.704431	5.83402	16.1	0	21.2	13.1	100.793	65	6.64491	3.70669		1960	4	26	5.23566	14.3	0	17.3	12.4	101.209	77	6.671	2.46282	26.7697		1960	4	26	0.220703	5.08607	12.6	0	14.3
1960	4	27	0.775637	2.84221	14	1.7	19.3	10.7	101.021	56	7.70262	3.35163		1960	4	27	1.12895	2.9918	15	3.9	20.9	12.2	100.793	42	8.89862	4.51466		1960	4	27	2.76742	13.3	1.3	17.1	9.8	101.209	57	7.44457	3.04271	23.1001		1960	4	27	0.729566	3.36578	14.1	4	17.5
1960	4	28	0.933178	1.72029	15.9	11.1	23.8	7.3	101.021	53	13.8234	4.44814		1960	4	28	1.05762	1.12193	15.5	10.9	24.3	7.4	100.793	48	13.5235	4.23891		1960	4	28	0.523566	15.1	11.3	23.3	5.6	101.209	61	14.249	3.81037	13.7583		1960	4	28	0.762915	1.34631	13.5	11.8	22.6
1960	4	29	1.13461	1.72029	19.5	9.7	27.8	12.2	101.021	56	13.3278	4.72816		1960	4	29	1.35355	2.24385	20	9.8	28.3	13.7	100.793	50	13.1887	5.34097		1960	4	29	3.21619	18.8	10.8	26.2	11.6	101.209	62	14.2361	5.0356	16.057		1960	4	29	1.0312	2.46824	19.3	12.2	26.9
1960	4	30	1.26983	3.96414	21.8	11.1	30.4	12.3	101.021	56	14.5321	6.23567		1960	4	30	1.66948	4.33812	23	9.8	31.8	14	100.793	47	13.3139	7.14394		1960	4	30	4.48771	21.3	11	30	11.8	101.209	59	14.5885	6.11719	17.0313		1960	4	30	1.12094	3.96414	20.8	11.5	30.2
1960	5	1	1.34151	3.21619	19.5	8.4	25.9	12.5	101.021	44	11.9968	5.61742		1960	5	1	1.88711	4.11373	21	7.5	28.9	13.7	100.793	32	11.0422	7.27539		1960	5	1	4.26332	19.4	9.3	25.1	13	101.209	52	12.8757	5.66931	17.2021		1960	5	1	0.804438	3.96414	15.5	9.2	25.5
1960	5	2	1.29807	2.84221	23.1	9.2	33.6	14.3	101.021	62	13.8463	5.67268		1960	5	2	1.63904	4.33812	24.3	8.8	35	14.6	100.793	55	13.3553	6.99809		1960	5	2	2.9918	23.9	9.5	33.6	14.2	101.209	64	14.1814	5.67108	17.5788		1960	5	2	1.28619	3.73976	22.5	10.9	33.1
1960	5	3	0.817325	1.34631	22.8	4.2	29.1	17.7	101.021	73	10.1912	3.47292		1960	5	3	0.9328	2.84221	22.3	2.8	30.3	18.4	100.793	71	9.13258	3.89697		1960	5	3	2.76742	23.1	4.9	30.1	18.1	101.209	81	10.9897	3.67271	20.2539		1960	5	3	1.02838	2.61783	23.8	8	31.5
1960	5	4	0.939604	3.36578	19.4	1.9	23.2	17.3	101.021	61	8.17619	3.94601		1960	5	4	1.07807	4.33812	19	0	23.4	16.8	100.793	55	6.82546	4.44902		1960	5	4	5.46004	19	6	22.9	16.6	101.209	68	11.1832	4.47543	20.1531		1960	5	4	0.759145	4.48771	18.8	7.8	23.5
1960	5	5	1.16582	3.36578	15.5	2.9	20.2	9.9	101.021	35	8.43897	4.71298		1960	5	5	1.56387	4.48771	16.5	0.6	22	11.6	100.793	22	6.96447	6.24044		1960	5	5	4.48771	15.2	6.5	20.1	10.5	101.209	35	10.5788	5.6567	17.203		1960	5	5	1.00341	3.96414	14.2	4.6	17.1
1960	5	6	0.733895	2.46824	12.5	0	16.1	10	101.021	52	6.81248	2.96321		1960	5	6	0.870193	2.61783	12.5	0	18	9.9	100.793	47	6.79798	3.3593		1960	5	6	3.21619	12.4	0	16	9.9	101.209	53	6.81954	3.18697	24.9466		1960	5	6	0.733327	3.21619	12.1	0	15
1960	5	7	0.362779	1.4959	12.1	0	16.8	8.5	101.021	76	6.92078	1.94345		1960	5	7	0.393276	1.4959	12.1	0	17	8.2	100.793	74	6.91569	1.99313		1960	5	7	3.51537	12.2	0	16.4	8.2	101.209	70	6.90185	2.46221	24.8527		1960	5	7	0.358119	2.46824	12.2	7.3	15.9
1960	5	8	0.349068	2.09426	12	0	14.7	10.1	101.021	76	6.93576	2.00866		1960	5	8	0.355134	2.46824	12.1	0	14.7	10.7	100.793	76	6.93818	2.07487		1960	5	8	2.9918	12.4	0	14.9	9.9	101.209	77	6.94224	2.08703	24.0233		1960	5	8	0.42191	1.86988	12.6	0	13.9
1960	5	9	0.0736083	1.72029	9.5	0	12	7.7	101.021	94	6.98893	1.36779		1960	5	9	0.0991677	2.46824	9.3	0	12.5	7.4	100.793	92	6.98613	1.37141		1960	5	9	2.24385	9.9	0	11.9	8.1	101.209	85	6.96893	1.60493	22.5096		1960	5	9	0.125641	2.24385	10.1	0	11.5
1960	5	10	0.234037	2.24385	13.2	11.7	20.3	6.4	101.021	86	15.6615	3.42104		1960	5	10	0.301994	2.24385	13.8	11.7	22.3	4.8	100.793	83	15.704	3.62289		1960	5	10	2.9918	12.1	11	18.4	4.4	101.209	87	15.0428	3.02861	13.8746		1960	5	10	0.250011	2.09426	12.5	12.7	19.4
1960	5	11	0.799184	3.21619	19.5	9.8	28.4	12.6	101.021	70	14.4865	4.84497		1960	5	11	0.905394	3.36578	20.1	10.1	28.6	12.1	100.793	66	14.5682	5.15865		1960	5	11	5.01127	18.8	10	27.2	11.4	101.209	72	14.6043	4.81666	16.6186		1960	5	11	0.856335	4.71209	19.4	10.9	27.5
1960	5	12	0.530179	0.972336	20.1	5.2	27.2	14.9	101.021	80	11.2295	3.29094		1960	5	12	0.689351	1.72029	20.8	4.8	27.3	10.8	100.793	72	10.7085	3.51173		1960	5	12	1.72029	20.2	4.3	26	14.4	101.209	78	10.436	3.23555	19.5646		1960	5	12	0.470462	2.9918	18.5	7.5	23.9
1960	5	13	0.154144	1.34631	16.6	2.7	22.6	14.6	101.021	93	9.3007	2.28893		1960	5	13	0.205696	1.72029	17.1	2.4	23.2	15.2	100.793	91	9.0688	2.30925		1960	5	13	2.01947	17	1.7	21.8	14.9	101.209	94	8.5095	2.03469	21.0639		1960	5	13	0.130116	2.9918	15.1	3.2	18.8
1960	5	14	0.220366	1.4959	18	3.1	23.8	12.6	101.021	90	9.61124	2.49817		1960	5	14	0.362678	1.34631	18.7	3.7	25.2	14.3	100.793	85	10.0909	2.82152		1960	5	14	1.72029	17.6	8.2	23.9	10.2	101.209	88	13.5267	3.38667	16.4714		1960	5	14	0.488815	2.09426	18.8	8.9	25.3
1960	5	15	0.817796	1.12193	22.5	11.8	30.4	15.1	101.021	73	16.5455	5.05185		1960	5	15	1.06114	1.12193	22.8	11.2	30.2	17.1	100.793	66	15.7987	5.0879		1960	5	15	1.4959	21.9	10.2	29.7	15.2	101.209	79	15.4672	4.59013	16.1088		1960	5	15	1.0517	2.46824	22.5	10.6	30.6
1960	5	16	0.834583	2.84221	24.2	11.6	30.3	18.3	101.021	74	16.584	5.4527		1960	5	16	1.10159	2.24385	25.3	10.4	32.1	18.3	100.793	68	15.5253	5.53184		1960	5	16	3.51537	24	10.3	30.2	17.5	101.209	75	15.5493	5.20155	16.7452		1960	5	16	0.576632	3.59017	20.1	12.4	28.8
1960	5	17	0.722712	2.84221	24.3	6.8	32.7	19.6	101.021	80	13.1513	4.43886		1960	5	17	0.798161	3.36578	24.9	3.5	31.4	22.1	100.793	78	10.2874	4.01841		1960	5	17	4.71209	24.8	6.3	33.2	20.8	101.209	85	12.966	4.22835	19.1153		1960	5	17	0.37945	3.59017	21.5	7.2	29.4
1960	5	18	0.921113	3.73976	18.5	1.7	22.8	16.1	101.021	60	8.32423	4.08241		1960	5	18	1.11947	2.61783	18.9	0	23.9	16.7	100.793	54	7.0982	3.80377		1960	5	18	2.9918	18	0	22	14.8	101.209	61	7.11646	3.39806	26.1057		1960	5	18	0.878527	2.61783	17.7	4.2	21.6
1960	5	19	0.858852	1.4959	19	10.5	26.9	13.1	101.021	66	14.993	4.63271		1960	5	19	1.35985	1.72029	19.8	9.7	27.6	13.4	100.793	48	13.734	5.14921		1960	5	19	2.9918	19.1	10.3	25.8	13.1	101.209	57	14.4328	5.3211	15.5864		1960	5	19	1.19214	1.72029	19.8	12.1	27
1960	5	20	1.18362	1.86988	20.3	12.1	27.6	13.7	101.021	55	15.7632	5.45665		1960	5	20	1.36109	1.86988	20.5	11.2	27.3	13.1	100.793	47	14.7186	5.48141		1960	5	20	2.76742	19.8	11.2	27.8	11.4	101.209	54	15.0699	5.66016	14.9911		1960	5	20	1.27844	2.46824	19.2	12.6	26.8
1960	5	21	0.879164	1.34631	19.5	12.6	26.6	10.5	101.021	63	16.3964	4.97086		1960	5	21	1.4976	2.24385	20.7	11.5	28.2	12.3	100.793	43	14.7862	5.94842		1960	5	21	2.24385	19.8	12	27	10.2	101.209	60	15.866	5.24537	14.4722		1960	5	21	1.01055	2.09426	18.4	13	25.5
1960	5	22	1.25714	3.36578	22.3	8.6	30.2	14.9	101.021	58	13.6038	5.76727		1960	5	22	1.75543	3.36578	23.5	6.7	30.6	14.6	100.793	42	11.6594	6.38616		1960	5	22	3.51537	22.2	9.7	29.8	14.3	101.209	58	14.3881	5.91861	16.7685		1960	5	22	1.56027	4.33812	22.6	11.4	30.6
1960	5	23	0.633535	2.9918	19.3	1.1	24.2	16.3	101.021	74	8.11185	3.10428		1960	5	23	0.838683	2.61783	19.8	0.5	25.8	15.5	100.793	67	7.62354	3.32641		1960	5	23	3.96414	19.7	0	23.6	16.6	101.209	70	7.24914	3.36899	27.2346		1960	5	23	1.0288	2.9918	20.6	4	25.3
1960	5	24	0.197782	2.84221	16.6	3	20.2	13.9	101.021	90	9.63551	2.33743		1960	5	24	0.183219	4.71209	16.5	2.9	20.7	14.3	100.793	91	9.58662	2.20194		1960	5	24	3.51537	16.6	2.7	20	14.4	101.209	85	9.35614	2.5308	20.1982		1960	5	24	0.449732	3.21619	17.6	6.9	20.6
1960	5	25	0.610819	1.4959	18.5	11.8	25.9	11.5	101.021	74	16.3068	4.58801		1960	5	25	0.724072	0.972336	18.8	9.3	27.2	9.9	100.793	70	14.3363	4.17594		1960	5	25	1.27152	18.4	12.5	25.6	9.2	101.209	72	16.6979	4.66384	14.2661		1960	5	25	0.679003	1.4959	18.1	12.6	26.3
1960	5	26	0.902756	1.86988	21.3	9.3	28.9	16.2	101.021	69	14.5747	4.7898		1960	5	26	1.36604	2.61783	23.1	9.7	30.5	17.4	100.793	57	14.5362	5.85416		1960	5	26	2.46824	21	7.8	26.2	15.4	101.209	70	13.2587	4.40901	17.1307		1960	5	26	0.925881	2.61783	21.2	8.8	27.9
1960	5	27	1.17075	2.84221	23.2	8.7	31	19	101.021	65	14.212	5.51297		1960	5	27	1.44417	4.71209	24.1	8.2	29.5	20.7	100.793	56	13.4151	6.67837		1960	5	27	4.71209	23.2	8	31.2	18.7	101.209	72	13.9294	5.41985	18.6959		1960	5	27	0.746824	3.73976	22.4	8.9	28.5
1960	5	28	1.1631	2.84221	20.1	11.6	26.4	13.1	101.021	53	15.4074	5.75141		1960	5	28	1.33592	3.96414	20.5	11.7	26.8	13.2	100.793	47	15.2152	6.5723		1960	5	28	3.96414	20.2	11.1	27.2	12.9	101.209	47	14.8275	6.54217	15.2866		1960	5	28	1.00947	3.59017	18.8	12.5	25
1960	5	29	1.45465	1.72029	21	10.9	31.2	11.9	101.021	51	15.1392	5.62504		1960	5	29	1.92852	1.4959	22	8.1	30.7	13.2	100.793	35	12.42	5.36296		1960	5	29	2.76742	22.5	11.2	31.4	12.6	101.209	44	15.0069	6.66966	14.7228		1960	5	29	1.85972	1.34631	22.2	12.6	31.8
1960	5	30	1.6997	1.4959	23.4	12.3	32.3	13.8	101.021	47	16.044	6.01933		1960	5	30	2.03533	1.34631	23.7	12.5	32.7	14.2	100.793	38	15.6264	6.13538		1960	5	30	1.27152	23.9	11.8	32.4	12.5	101.209	47	15.6893	5.73431	13.4595		1960	5	30	1.38335	2.24385	21.3	12.6	30.9
1960	5	31	1.36765	2.46824	22.1	2.1	27.8	17.2	101.021	52	8.78136	4.45459		1960	5	31	1.73536	4.11373	23.1	1.9	29.6	17.9	100.793	44	8.55508	6.18415		1960	5	31	3.96414	21.5	3.7	26.5	16.3	101.209	56	9.96286	5.05294	21.7466		1960	5	31	0.726785	4.48771	18.9	6.9	22.8
1960	6	1	1.03287	2.09426	22.1	9.6	30.2	15.7	101.021	66	14.8717	5.1483		1960	6	1	1.54394	3.59017	24	11.2	33.7	17.1	100.793	57	16.0351	7.00602		1960	6	1	3.73976	21.8	8.6	29.4	15.2	101.209	70	14.169	5.10149	17.4259		1960	6	1	0.670293	2.84221	18.9	5.4	28.5
1960	6	2	1.3405	2.9918	25.4	10.6	35.2	17.3	101.021	65	16.1629	6.3475		1960	6	2	2.00475	4.33812	27.6	11.8	36.3	18.6	100.793	51	16.4473	8.36711		1960	6	2	5.75922	24	11.8	31.8	16.5	101.209	68	16.8956	6.53351	16.7189		1960	6	2	1.15202	4.48771	23.9	12.2	32.4
1960	6	3	2.60305	2.61783	26.6	10.9	32.3	22.4	101.021	31	14.1749	7.71424		1960	6	3	3.06652	3.59017	27.4	11.3	33.2	23.4	100.793	23	13.7768	9.41368		1960	6	3	3.51537	26.1	10.6	32.1	19.3	101.209	44	14.7931	7.49684	15.9393		1960	6	3	1.67442	2.84221	24.5	11.8	30.4
1960	6	4	2.27591	3.59017	25.8	12.3	34.6	17.2	101.021	39	15.7974	8.44575		1960	6	4	3.04012	3.36578	27.5	11.6	35.5	18.4	100.793	23	14.05	9.16589		1960	6	4	5.23566	25.8	12.2	32.9	16.3	101.209	42	15.8073	8.80325	15.9458		1960	6	4	2.4143	4.48771	25.6	12.4	34.4
1960	6	5	2.69763	2.9918	28.1	11.6	37.9	17.3	101.021	37	15.4313	8.44736		1960	6	5	3.24667	2.84221	28.5	11.6	39.1	18.4	100.793	29	14.8334	8.98518		1960	6	5	3.21619	27.3	11	35.9	16.7	101.209	46	15.4716	7.66687	15.8419		1960	6	5	2.32068	2.46824	26.7	12.1	36.3
1960	6	6	2.41099	2.24385	28.8	6.7	36.6	21.9	101.021	45	12.3795	6.44795		1960	6	6	3.104	2.46824	30.6	7.7	38.4	23.7	100.793	36	12.7559	7.55918		1960	6	6	2.24385	28.8	8.9	36.7	21.1	101.209	51	14.3589	6.61202	16.6303		1960	6	6	1.21473	1.86988	25.6	7.4	32.3
1960	6	7	0.642726	1.72029	22.6	0	30.8	19.9	101.021	81	7.54737	2.70653		1960	6	7	0.99706	3.73976	23.5	1.1	32.8	20.5	100.793	73	8.46011	4.1652		1960	6	7	2.24385	22.7	0	30.6	20.7	101.209	92	7.60727	2.25508	24.4313		1960	6	7	0.812775	2.9918	23.2	0	29.3
1960	6	8	0.402952	1.4959	23.4	3.7	28.3	20.1	101.021	87	10.711	3.2062		1960	6	8	0.612509	1.72029	23.6	3.2	29.8	19.4	100.793	81	10.2335	3.36123		1960	6	8	2.46824	23.1	1.2	27.3	20.9	101.209	91	8.59887	2.50472	22.5849		1960	6	8	0.185486	4.33812	21.4	0.4	24.5
1960	6	9	0.350834	2.09426	24.2	0	27.1	22.9	101.021	89	7.57689	2.39514		1960	6	9	0.582359	3.73976	25	0.3	29.3	22.8	100.793	83	7.82971	3.06105		1960	6	9	2.9918	23.5	0	25.4	22.3	101.209	92	7.56271	2.20307	24.3171		1960	6	9	0.202779	3.73976	22.6	4.4	25.8
1960	6	10	0.681073	3.21619	23.4	7.1	28	20.5	101.021	78	13.3637	4.43387		1960	6	10	0.90856	4.48771	24.5	6.4	30	21	100.793	73	12.7834	5.0564		1960	6	10	4.48771	22.6	5.8	27.4	19.9	101.209	83	12.363	3.88303	18.8226		1960	6	10	0.315527	3.96414	21	8.5	24.2
1960	6	11	1.06918	2.09426	24.8	7.4	30.8	17.8	101.021	67	13.3627	4.88048		1960	6	11	1.25377	3.21619	25.4	8.7	32.2	18.7	100.793	64	14.4151	5.85101		1960	6	11	1.72029	23.6	3.3	29.3	16	101.209	73	10.1234	3.55938	20.4696		1960	6	11	0.527619	2.61783	22.1	4.3	29.8
1960	6	12	1.26151	2.24385	26.5	3.7	31.9	22.3	101.021	66	10.5301	4.49057		1960	6	12	1.62742	2.61783	27.5	7.1	32.8	22.8	100.793	58	13.0771	5.86095		1960	6	12	2.46824	25.6	0	31.5	21.3	101.209	75	7.55195	3.2898	26.7318		1960	6	12	0.613266	2.09426	24.6	7.8	29.1
1960	6	13	1.03718	2.09426	25.8	6.2	33.2	21.7	101.021	73	12.864	4.72191		1960	6	13	1.53093	2.61783	27.2	5	33.7	23.1	100.793	62	11.596	5.34055		1960	6	13	1.4959	26.6	7.8	33.3	20.7	101.209	69	14.0479	4.98857	17.2016		1960	6	13	0.35674	4.33812	22.2	8.2	27.2
1960	6	14	0.513441	2.61783	22.3	2.5	25.5	20.7	101.021	82	9.57494	3.14695		1960	6	14	1.24993	5.08607	24.7	4	28.9	21.7	100.793	62	10.56	5.66468		1960	6	14	5.75922	22.5	3.3	26.6	20.6	101.209	77	10.1856	4.08677	22.5416		1960	6	14	0.391368	5.08607	20.8	2.8	22.8
1960	6	15	0.548425	2.84221	21.1	5.9	25.8	16.7	101.021	79	12.1941	3.79635		1960	6	15	0.954368	2.9918	22.3	10.8	29.3	16.6	100.793	68	15.9537	5.51627		1960	6	15	3.73976	20.8	2.1	26.1	17.7	101.209	84	9.23674	2.97042	21.9787		1960	6	15	0.359693	4.33812	19.6	2.8	22.3
1960	6	16	0.756524	2.24385	23.3	6.3	29.2	17.5	101.021	75	12.6245	4.24505		1960	6	16	1.02647	3.59017	24.6	4.8	31	18.5	100.793	69	11.3802	4.81066		1960	6	16	3.96414	23.7	7.1	29.2	16.5	101.209	79	13.3614	4.38192	18.1454		1960	6	16	0.506915	2.09426	22.2	11.7	26.6
1960	6	17	0.997446	2.46824	24.8	10.3	30.2	18.6	101.021	69	15.7525	5.47867		1960	6	17	1.44185	3.96414	26.2	11.7	32.4	18.8	100.793	59	16.5758	7.00904		1960	6	17	3.96414	24.8	11.9	30.3	18.6	101.209	69	17.0497	6.10966	16.0242		1960	6	17	0.634094	3.73976	23.3	13.4	28.4
1960	6	18	0.876657	2.46824	24.7	5.6	29.2	20.7	101.021	73	12.0937	4.384		1960	6	18	1.20139	3.59017	26.1	5.1	31.1	21.4	100.793	66	11.6203	5.21224		1960	6	18	2.01947	24.3	3.4	28.3	20.5	101.209	72	10.2429	3.79357	20.7606		1960	6	18	0.52271	2.84221	21.9	5.5	25.5
1960	6	19	0.959742	2.09426	25.4	6.3	32	21.9	101.021	74	12.9125	4.62251		1960	6	19	1.2453	3.96414	26.4	7.4	32	22.9	100.793	67	13.6307	5.893		1960	6	19	3.21619	25.9	6	31.7	21.6	101.209	75	12.6587	4.76115	19.5045		1960	6	19	0.285198	3.59017	22.5	7.7	25.8
1960	6	20	0.638544	1.34631	25.5	3.6	30.9	21.9	101.021	82	10.7299	3.50461		1960	6	20	0.686326	1.4959	25.5	1.6	29.7	22.3	100.793	80	8.9442	3.10125		1960	6	20	2.76742	25.7	2.3	29.9	20.5	101.209	83	9.55281	3.30647	22.3159		1960	6	20	0.373097	2.84221	22.7	5.8	27.4
1960	6	21	1.19077	2.09426	28.5	9.5	35.5	22.5	101.021	72	15.9242	5.77169		1960	6	21	1.55385	3.21619	29.4	11.2	38	22.9	100.793	67	17.4731	7.11991		1960	6	21	3.51537	27.5	11.2	34.4	22.2	101.209	77	17.5279	6.06037	16.6364		1960	6	21	0.938044	2.84221	26.7	10	35.2
1960	6	22	1.57277	4.11373	25.3	11.3	32.6	20.4	101.021	57	16.2228	7.3128		1960	6	22	2.04626	3.36578	28.1	12	33.5	21.4	100.793	47	16.2422	7.79791		1960	6	22	3.21619	25.3	12.5	30.3	20	101.209	60	17.099	6.63439	15.4172		1960	6	22	1.1245	3.59017	23	12.8	32.9
1960	6	23	1.05666	2.46824	24.1	9.8	29.3	17.2	101.021	65	15.0594	5.39191		1960	6	23	1.78144	4.11373	26.3	8.4	32.6	20.1	100.793	51	13.691	7.18277		1960	6	23	2.46824	23	6.7	29.2	13.8	101.209	68	12.6706	4.54002	17.9287		1960	6	23	0.849369	2.61783	22	13.4	27.4
1960	6	24	0.983346	2.24385	24.5	10.3	32.1	17.5	101.021	71	15.9655	5.44524		1960	6	24	1.3607	3.21619	26.6	8.1	34.9	18.9	100.793	65	14.2081	5.99308		1960	6	24	2.24385	24.7	9.6	32.6	15.9	101.209	71	15.3916	5.29462	16.5404		1960	6	24	0.500699	2.84221	22.3	13.3	26.1
1960	6	25	0.689618	3.96414	25.3	1.5	29.7	22.5	101.021	80	8.85389	3.56754		1960	6	25	0.900278	4.71209	24.9	1.2	31.5	21.6	100.793	75	8.57525	4.18584		1960	6	25	3.73976	25.7	1.5	28.9	23.3	101.209	85	8.89948	3.15508	23.6674		1960	6	25	0.346394	3.21619	24.6	4.7	29.9
1960	6	26	0.427227	4.11373	25.5	4	31	21.9	101.021	88	11.1872	3.49463		1960	6	26	0.358804	2.09426	24.9	2.6	31.4	21.6	100.793	90	9.98041	3.03016		1960	6	26	2.46824	25.9	6.6	30.9	22.2	101.209	87	13.4785	4.10414	18.3173		1960	6	26	0.444233	2.09426	24.9	8.8	30.3
1960	6	27	0.262367	4.11373	25.6	0	27.3	23.7	101.021	92	7.61343	2.31364		1960	6	27	0.193102	4.48771	25.2	0	26.8	23.6	100.793	94	7.61523	2.13269		1960	6	27	4.71209	26.4	0	28.2	25.5	101.209	90	7.63018	2.56447	25.6057		1960	6	27	0.298848	4.33812	25.7	0	27.6
1960	6	28	0.498691	2.24385	25.5	9.4	31.2	21.6	101.021	86	15.9035	4.75245		1960	6	28	0.594568	3.59017	26	10.3	31	21.1	100.793	83	16.5198	5.09264		1960	6	28	2.46824	25.8	9.3	30.2	21.8	101.209	88	15.8066	4.60468	16.8623		1960	6	28	0.495356	3.21619	25.8	10.8	30.7
1960	6	29	0.602118	1.72029	27.2	6	31.6	23.4	101.021	84	12.947	4.16901		1960	6	29	0.642258	2.24385	27	8.4	32.4	22.3	100.793	83	15.058	4.81112		1960	6	29	2.01947	27.2	5.5	31.4	24	101.209	87	12.5956	3.96114	19.1983		1960	6	29	0.639513	2.24385	28.2	9.8	32.8
1960	6	30	0.332896	1.4959	26.1	0	30.9	23.7	101.021	91	7.64541	2.40365		1960	6	30	0.291412	1.12193	26.1	0	30.8	23.2	100.793	92	7.64352	2.3563		1960	6	30	1.72029	27	1.5	31.2	24.7	101.209	94	9.06931	2.70312	22.5903		1960	6	30	0.170227	3.73976	25	1.7	28.9
1960	7	1	0.373297	1.86988	26.7	5	30.6	24.5	101.021	90	12.1738	3.68474		1960	7	1	0.410136	2.09426	26.5	3.4	31.2	23.6	100.793	89	10.7041	3.33737		1960	7	1	0.523566	27	4.7	31.4	24.4	101.209	90	11.9471	3.67481	19.7661		1960	7	1	0.434215	1.12193	26.5	6.7	30.4
1960	7	2	0.613664	3.96414	27	0.9	33.4	24.3	101.021	85	8.46742	3.30583		1960	7	2	0.682417	2.46824	27	7.4	33.3	23.6	100.793	83	14.2947	4.68831		1960	7	2	3.51537	28.2	7	33.5	23.7	101.209	83	13.9589	4.7373	18.7432		1960	7	2	0.469263	1.34631	27	4.8	31.9
1960	7	3	0.722002	2.84221	28.4	5.9	33.4	23.4	101.021	82	12.9028	4.46878		1960	7	3	0.849647	2.84221	28.9	6.4	33.7	23.3	100.793	79	13.2754	4.7775		1960	7	3	4.26332	29.8	7.9	33.4	24.8	101.209	77	14.5831	5.53251	18.8587		1960	7	3	0.205428	1.12193	25.5	1.2	30.1
1960	7	4	0.950804	2.24385	30	5	33.6	26.4	101.021	78	12.1113	4.50055		1960	7	4	1.18679	2.46824	29.8	1.9	34.5	25.8	100.793	73	9.26089	4.10183		1960	7	4	1.4959	30.5	6.5	35.1	25.3	101.209	81	13.6382	4.67228	18.7428		1960	7	4	0.81531	1.4959	29.8	7.7	33.8
1960	7	5	1.00746	2.84221	30.7	6.1	34.2	28	101.021	78	13.2223	5.0235		1960	7	5	1.38634	2.84221	30.5	1.7	34.2	27	100.793	69	9.02992	4.46472		1960	7	5	4.71209	29.9	6.1	35.6	27.1	101.209	79	13.325	5.38331	20.6171		1960	7	5	0.523162	1.72029	28.7	1.5	32.8
1960	7	6	0.516832	2.84221	28.9	0	31.3	26.1	101.021	87	7.6143	2.78602		1960	7	6	0.794539	2.84221	28.8	0	31.2	26.2	100.793	80	7.56959	3.21122		1960	7	6	3.21619	28.6	1	33.1	25.4	101.209	86	8.54802	3.17216	24.8612		1960	7	6	0.519436	2.61783	27.8	0.4	31.9
1960	7	7	0.595481	2.9918	28.2	0	31.1	26.3	101.021	85	7.59308	2.92415		1960	7	7	0.60598	2.46824	27.6	0	30.2	25.6	100.793	84	7.56581	2.8497		1960	7	7	2.46824	27.3	0.3	31	25.4	101.209	89	7.87667	2.66052	25.1144		1960	7	7	0.526475	2.09426	27.3	2.1	29.9
1960	7	8	0.60735	1.72029	26.4	5.8	29.2	24.6	101.021	83	12.5589	4.04231		1960	7	8	0.832912	3.36578	27.2	5.7	30.8	24.8	100.793	78	12.4413	4.60779		1960	7	8	2.76742	25.6	3.6	28.1	24.1	101.209	86	10.6443	3.42075	20.7845		1960	7	8	0.629919	1.86988	26	9.5	28.4
1960	7	9	0.809447	0.972336	25.7	4.6	30	21.1	101.021	76	11.2731	3.71595		1960	7	9	1.10303	1.34631	26.2	7.5	31.7	20.7	100.793	69	13.5451	4.72038		1960	7	9	1.27152	25.5	9.3	30	20.8	101.209	80	15.3171	4.76826	16.7685		1960	7	9	0.579517	1.34631	25	11.1	28.7
1960	7	10	0.25937	1.72029	25	0	28.2	22.1	101.021	92	7.52124	2.26841		1960	7	10	0.348436	3.21619	24.4	0	28.1	21.3	100.793	89	7.49686	2.43404		1960	7	10	2.76742	25.9	2.2	30.5	22.8	101.209	91	9.52513	2.88895	21.8863		1960	7	10	0.247176	2.09426	24.2	1.1	26.7
1960	7	11	0.550114	3.21619	26.6	4	31.7	22.1	101.021	85	11.047	3.70605		1960	7	11	0.423051	2.9918	25.5	5.4	30.2	22.7	100.793	88	12.2816	3.72843		1960	7	11	1.72029	25.4	11.4	32.9	22.4	101.209	93	18.1389	5.07804	16.2022		1960	7	11	0.569878	2.24385	27.3	10.2	32
1960	7	12	0.826	2.9918	27.4	1.5	32.6	23.8	101.021	79	8.8176	3.62583		1960	7	12	0.735176	2.46824	26.8	4.6	32	24	100.793	81	11.553	4.05983		1960	7	12	2.9918	28.5	11	33.2	22.8	101.209	80	17.1968	5.68847	16.6823		1960	7	12	0.671618	2.24385	27.7	8	32.4
1960	7	13	0.968492	2.61783	28.5	10.4	33.2	24	101.021	76	16.5253	5.75657		1960	7	13	1.12126	4.11373	28	4.2	32.8	22.7	100.793	71	10.9561	5.0103		1960	7	13	2.24385	29.3	10.3	33.6	23.7	101.209	77	16.5226	5.66852	16.9036		1960	7	13	0.902946	1.86988	28.3	11.6	33.8
1960	7	14	0.916056	2.09426	28.9	2.4	33.9	24.3	101.021	78	9.62541	3.73179		1960	7	14	1.0424	1.72029	28.7	6.3	34	24.2	100.793	75	12.9832	4.6863		1960	7	14	2.01947	29.7	10.8	34.5	25.4	101.209	76	17.1224	5.93718	16.663		1960	7	14	1.0175	2.24385	29.1	9	34.1
1960	7	15	0.799093	2.46824	29.6	4.3	33	26.1	101.021	81	11.3805	4.14721		1960	7	15	0.973593	1.86988	29.2	1.5	33.8	25.2	100.793	77	8.81539	3.5066		1960	7	15	1.4959	30.2	5.3	34.9	26.4	101.209	82	12.4647	4.29847	19.657		1960	7	15	1.02011	1.72029	30.3	8.5	34.5
1960	7	16	1.21222	4.48771	29.7	0	33	27.3	101.021	72	7.44922	4.43365		1960	7	16	1.44285	5.08607	29.8	3.5	33	27.7	100.793	67	10.3818	5.85677		1960	7	16	6.73156	30.3	9.7	35.5	27	101.209	72	16.1249	7.22525	19.4394		1960	7	16	1.31822	3.96414	30.7	6.6	34.9
1960	7	17	0.834696	2.09426	28	0	32.1	25	101.021	79	7.44779	3.04359		1960	7	17	1.08409	2.9918	29.1	4.6	34	24.2	100.793	74	11.4246	4.70858		1960	7	17	2.9918	27.2	4.1	32.4	24.4	101.209	78	11.0086	4.24978	21.479		1960	7	17	0.747333	2.61783	28.2	9.7	32.6
1960	7	18	0.725349	1.34631	27.5	4.1	32.2	23.1	101.021	81	11.0044	3.71154		1960	7	18	0.805308	2.46824	27.8	6.4	32.2	23.3	100.793	79	12.9566	4.54451		1960	7	18	2.24385	27.6	12	32.6	23.3	101.209	79	17.861	5.80567	16.1434		1960	7	18	0.668764	2.09426	27.3	11.8	31.3
1960	7	19	0.831286	1.72029	30	7.4	34.3	25.9	101.021	81	14.2049	4.8474		1960	7	19	0.990284	2.24385	30	9.3	34.6	24.7	100.793	77	15.6982	5.53514		1960	7	19	2.24385	29.7	9.1	34.1	25.6	101.209	81	15.7161	5.31672	17.6199		1960	7	19	0.41904	3.36578	28	12.9	30.3
1960	7	20	0.887407	1.86988	28.4	10.8	32.6	24.9	101.021	78	16.8251	5.60449		1960	7	20	0.926072	2.24385	28.1	11	33.8	22.9	100.793	77	16.956	5.736		1960	7	20	2.76742	28.8	7.5	32.5	24.6	101.209	77	13.8918	5.0274	18.6549		1960	7	20	0.743823	2.61783	28.4	12.8	32.4
1960	7	21	0.720219	1.72029	27.8	10.8	32.7	24.4	101.021	82	16.9788	5.42107		1960	7	21	0.873246	1.34631	28.4	4	33.8	24.4	100.793	79	10.9497	3.84317		1960	7	21	1.4959	26.9	3	30.8	24.3	101.209	89	10.1086	3.17327	21.4112		1960	7	21	0.58176	3.21619	27.2	6.7	30.4
1960	7	22	0.714416	1.12193	27.7	5.1	32.4	24.5	101.021	82	11.8946	3.91869		1960	7	22	0.485864	2.09426	26.9	1.9	31.6	23.1	100.793	87	9.08134	3.02217		1960	7	22	1.27152	28.2	4.3	32.3	23.4	101.209	82	11.1488	3.72992	20.271		1960	7	22	0.528731	2.46824	27.4	9.8	30.8
1960	7	23	0.728066	2.61783	27.8	3.7	34.2	25.1	101.021	83	10.7795	3.88958		1960	7	23	0.685724	0.972336	28.2	6.9	32.6	24.9	100.793	83	13.5357	4.3701		1960	7	23	2.01947	27.6	4.5	32.5	23.9	101.209	87	11.4536	3.69288	20.2812		1960	7	23	0.515967	2.09426	26.8	8.9	32.4
1960	7	24	0.672818	2.84221	24.3	1.9	28	21.9	101.021	79	8.81304	3.32157		1960	7	24	0.596387	1.86988	24.2	0	28.9	22	100.793	82	7.29015	2.63112		1960	7	24	2.9918	24.6	0.6	27.2	22.8	101.209	82	7.77251	2.91939	25.5876		1960	7	24	0.542632	3.21619	24	8	26.2
1960	7	25	0.798809	2.24385	24.9	5.1	29.1	21.9	101.021	76	11.3869	4.03687		1960	7	25	0.859701	1.4959	25	0	28.7	22.2	100.793	74	7.22733	2.81818		1960	7	25	2.9918	25	5.9	29.7	21.4	101.209	80	12.1715	4.14739	19.4373		1960	7	25	0.516286	2.24385	24.1	5.5	26.5
1960	7	26	0.31345	2.46824	22.3	0	25.7	20.4	101.021	89	7.23974	2.23484		1960	7	26	0.508283	2.46824	23.1	0	26.5	21.2	100.793	83	7.22594	2.58147		1960	7	26	3.51537	22.4	0	25.4	21	101.209	95	7.26994	1.89377	24.0183		1960	7	26	0.230805	3.21619	22.8	0	25.2
1960	7	27	0.0880973	3.36578	22.2	0	26.2	20.9	101.021	97	7.26942	1.77172		1960	7	27	0.191047	3.36578	22.3	0	24.1	20.8	100.793	93	7.22602	1.99725		1960	7	27	3.21619	24.6	1	30.7	22.3	101.209	95	8.23402	2.26334	22.9458		1960	7	27	0.150857	5.08607	24.5	0	25.9
1960	7	28	0.506566	3.36578	26	6.3	31.2	22.3	101.021	86	12.7386	4.01884		1960	7	28	0.378382	3.36578	25.3	0.8	29.7	22.4	100.793	89	7.96347	2.62457		1960	7	28	3.96414	26.4	1.6	29.1	24.6	101.209	86	8.64995	3.09177	24.2421		1960	7	28	0.516866	5.23566	26.1	0	28
1960	7	29	0.41864	1.4959	25.7	2.1	29.4	23.4	101.021	88	9.06435	2.86307		1960	7	29	0.280875	0.972336	24.2	2.3	27	22.2	100.793	91	9.1702	2.71151		1960	7	29	0.523566	26	0.8	28.6	24.1	101.209	91	7.96367	2.44121	24.0902		1960	7	29	0.240734	2.24385	25.4	2.3	28.9
1960	7	30	0.717525	1.72029	27.1	11.2	31.7	23.4	101.021	81	16.8196	5.34056		1960	7	30	0.66598	0.747951	26.3	9.6	31	21.2	100.793	81	15.2477	4.74264		1960	7	30	0	27.3	7.8	31.9	23.6	101.209	85	14.095	4.36691	17.9251		1960	7	30	0.463131	1.12193	27.2	9.9	31.3
1960	7	31	0.932405	1.86988	29.3	11	33.9	25.1	101.021	78	16.8595	5.69802		1960	7	31	0.817933	0.747951	28.6	10.1	33.7	23.8	100.793	80	16.061	5.1746		1960	7	31	1.4959	28.9	7.5	33.4	25.1	101.209	85	14.0321	4.5385	18.4295		1960	7	31	0.396533	1.86988	27.8	7.2	32.1
1960	8	1	0.769848	2.76742	29.7	11.8	33	26.8	101.021	82	17.7861	5.85006		1960	8	1	0.952791	3.36578	30.3	9.7	34.9	26.6	100.793	79	15.975	5.75269		1960	8	1	2.46824	29.2	7.5	33	26.1	101.209	84	13.9889	4.66276	18.6585		1960	8	1	0.542335	2.46824	29.1	8.5	32.9
1960	8	2	0.835205	3.73976	29.3	10.5	33	25.8	101.021	80	16.4015	5.66894		1960	8	2	0.938783	4.48771	29.4	9.3	33.5	26	100.793	78	15.3285	5.71547		1960	8	2	4.71209	29.2	5.2	33.1	26	101.209	85	11.9262	4.24055	20.8173		1960	8	2	0.3945	4.33812	28.3	11.2	30.5
1960	8	3	0.310544	2.01947	27.5	2.3	30.8	25.8	101.021	92	9.29178	2.86577		1960	8	3	0.630438	2.61783	27.8	4	31.7	25.2	100.793	84	10.6785	3.71549		1960	8	3	2.24385	26.8	0	29.3	24.9	101.209	95	7.20473	2.12004	25.453		1960	8	3	0.255835	2.84221	26.8	0	29.5
1960	8	4	0.672921	3.73976	28.9	1.7	33	26.1	101.021	84	8.70287	3.45191		1960	8	4	0.766853	3.21619	28.8	4.9	32.2	25.5	100.793	81	11.4022	4.21955		1960	8	4	3.51537	27.5	0	31.3	24.9	101.209	90	7.18492	2.49086	26.8164		1960	8	4	0.513383	2.46824	27.6	5.9	31.4
1960	8	5	0.967529	3.21619	28.5	6.7	31.8	26	101.021	76	12.7485	4.90794		1960	8	5	0.863092	3.21619	27.6	7	30.9	24.3	100.793	77	12.8823	4.74903		1960	8	5	2.46824	27.6	1	31	25.4	101.209	86	8.01554	2.87127	25.1956		1960	8	5	0.587922	2.09426	26.6	1.1	29.9
1960	8	6	0.897765	1.4959	28.5	7.2	33.2	24.5	101.021	78	13.2475	4.55356		1960	8	6	0.956575	1.4959	28.2	8.2	33.1	23.6	100.793	76	13.9626	4.80182		1960	8	6	1.72029	26.9	2.6	31.7	24.5	101.209	92	9.49001	2.90195	22.1429		1960	8	6	0.497395	1.72029	27.7	6	31.4
1960	8	7	0.906914	2.46824	29	10.8	32.4	26.1	101.021	78	16.3147	5.60217		1960	8	7	0.980241	3.36578	29	8.4	33.6	25.8	100.793	77	14.3192	5.36068		1960	8	7	3.21619	28	2.2	31.6	25.1	101.209	83	8.98284	3.42853	24.192		1960	8	7	0.80232	2.61783	28.4	10.8	31.8
1960	8	8	0.734462	2.24385	28.3	8.5	32.8	25.1	101.021	82	14.4534	4.82152		1960	8	8	0.824513	2.61783	28.4	9.1	33.1	25.1	100.793	80	14.9217	5.12222		1960	8	8	2.9918	28.2	0	32.1	24.9	101.209	83	7.06296	2.92178	28.3383		1960	8	8	0.407311	3.59017	27.6	12.6	29.5
1960	8	9	0.854886	2.24385	28.2	9.4	32.8	25	101.021	79	15.0473	5.13555		1960	8	9	0.636317	2.46824	27.5	7	33.1	23.5	100.793	84	13.1284	4.33512		1960	8	9	2.76742	28.1	9.9	32.1	25.1	101.209	81	15.5187	5.17861	17.5499		1960	8	9	0.513182	2.84221	27.3	11.4	29.1
1960	8	10	0.905999	2.46824	25	8.8	29.6	21.5	101.021	73	13.7422	4.84121		1960	8	10	0.986696	3.36578	25	5.1	29.3	21.1	100.793	70	10.7579	4.51378		1960	8	10	3.21619	25.5	8.8	28.6	22.2	101.209	78	13.9111	4.6995	18.0263		1960	8	10	0.702689	3.96414	24.9	9.7	26.9
1960	8	11	1.11759	1.72029	24.8	12.1	30	18.6	101.021	65	15.7185	5.41558		1960	8	11	0.855997	1.34631	24.3	11.8	29.7	18.8	100.793	73	15.895	5.05538		1960	8	11	1.72029	24.4	11.2	29	19.7	101.209	72	15.3773	5.03007	16.1909		1960	8	11	0.885405	2.46824	24	12.8	27.4
1960	8	12	0.966284	2.24385	24.3	10.1	29.6	19.7	101.021	70	14.4359	5.03554		1960	8	12	1.07817	2.09426	24.9	7.8	30.1	19.5	100.793	67	12.6215	4.70753		1960	8	12	3.21619	24.3	10.5	29.4	19.8	101.209	64	14.4591	5.66604	17.2321		1960	8	12	0.83633	2.46824	23.9	12	27.6
1960	8	13	0.92524	1.27152	24.5	2.8	29.3	21.3	101.021	72	8.94108	3.24832		1960	8	13	1.02933	1.34631	24.8	1.1	28.4	21.5	100.793	68	7.58587	3.01876		1960	8	13	2.76742	24.8	9.1	29.5	20	101.209	70	13.6578	4.99771	17.8611		1960	8	13	0.473177	2.24385	23.3	3.4	26.7
1960	8	14	1.01182	2.01947	26.3	11.7	31.1	22.4	101.021	72	15.9655	5.48156		1960	8	14	1.02784	2.84221	26.1	8.4	31	21.7	100.793	71	13.3028	5.04703		1960	8	14	3.51537	26.5	10.1	30.1	23.2	101.209	77	14.9214	5.1834	17.696		1960	8	14	0.55644	3.36578	25.6	11.9	26.9
1960	8	15	0.803964	0.972336	27.4	7.5	33.4	23.5	101.021	80	13.1908	4.31291		1960	8	15	0.810093	1.86988	26.3	9.4	30.7	21.9	100.793	77	14.2787	4.75509		1960	8	15	1.72029	27.1	1.9	31.9	23.8	101.209	87	8.52769	2.85486	23.7515		1960	8	15	0.402892	1.4959	27.2	8.8	30.4
1960	8	16	0.205742	1.4959	25.3	0	29.4	22.7	101.021	94	6.84959	2.04086		1960	8	16	0.22598	1.72029	24.1	0	27.7	22.6	100.793	93	6.82163	2.02612		1960	8	16	3.73976	26.9	2.2	30.7	24.5	101.209	87	8.7255	3.07115	24.0929		1960	8	16	0.292631	2.61783	26.1	0	27.2
1960	8	17	0.267261	0.523566	24.5	4.5	26.6	20.8	101.021	91	10.3518	3.06067		1960	8	17	0.305976	1.12193	24	4.8	27.1	21.3	100.793	90	10.6198	3.1128		1960	8	17	2.01947	23.6	1.3	27.3	21.3	101.209	92	7.83418	2.29225	23.9018		1960	8	17	0.338898	2.46824	25.6	3.7	27.3
1960	8	18	0.355423	0.747951	26	2	30.5	22.6	101.021	90	8.46833	2.61617		1960	8	18	0.486728	0.373976	25.6	8.8	30.4	21.8	100.793	86	13.98	4.24504		1960	8	18	2.46824	26.6	2.4	31.3	23	101.209	87	8.81316	2.96986	23.4453		1960	8	18	0.169377	1.12193	25.5	5.3	28.9
1960	8	19	0.595162	1.72029	27.2	10.1	31.2	23.5	101.021	84	15.1063	4.74724		1960	8	19	0.630556	1.34631	26.9	9.5	30.7	24.1	100.793	83	14.5602	4.60086		1960	8	19	2.24385	27.3	8.2	31.9	22.6	101.209	83	13.5313	4.41015	18.5167		1960	8	19	0.505889	1.86988	26.9	12.1	30
1960	8	20	0.567159	1.27152	27	8.2	31.8	23.3	101.021	85	13.5688	4.26766		1960	8	20	0.533676	1.86988	26.9	8.3	31.5	24.1	100.793	86	13.719	4.29761		1960	8	20	1.72029	26.9	9.2	32	23	101.209	82	14.2993	4.60851	17.8604		1960	8	20	0.527236	1.34631	26.8	11.5	29.4
1960	8	21	0.936724	0.972336	27.1	11.5	31.8	22.9	101.021	75	15.6908	5.10437		1960	8	21	0.731072	0.972336	27	8.6	31.1	22.9	100.793	80	13.5566	4.35676		1960	8	21	2.01947	27.5	7.6	32.2	22.6	101.209	77	12.7377	4.47626	18.9858		1960	8	21	0.442286	1.86988	26.4	11.8	28.5
1960	8	22	0.615143	2.46824	25.6	0	28.4	23.9	101.021	82	6.60421	2.61441		1960	8	22	0.489671	4.11373	24	0.9	28.4	22.1	100.793	85	7.31794	2.77715		1960	8	22	4.48771	26.5	4.2	29.7	24.1	101.209	83	10.03	3.71156	22.6219		1960	8	22	0.506608	3.59017	25.6	10.2	28.2
1960	8	23	1.17112	2.01947	25.2	11.8	31.5	19.5	101.021	66	15.0449	5.42774		1960	8	23	0.967573	2.84221	24	11.9	31.4	18.1	100.793	71	15.327	5.39903		1960	8	23	1.4959	25.3	10.9	30.9	19.8	101.209	62	14.1587	5.11013	16.278		1960	8	23	1.19609	3.21619	25	12.1	31.4
1960	8	24	1.60257	0.523566	27.3	5.2	32.7	20	101.021	56	9.97926	3.54574		1960	8	24	1.18169	0.373976	25.6	6.9	31.7	21	100.793	67	11.5439	3.72336		1960	8	24	0	26.9	8.4	33	20.3	101.209	67	12.7503	3.93079	16.3652		1960	8	24	1.03741	0.972336	26.4	10.4	31.9
1960	8	25	0.994236	0.747951	26.5	2.6	30.7	23.8	101.021	73	8.46679	2.96523		1960	8	25	0.83485	0.373976	25.7	2.8	30.9	22.9	100.793	77	8.68219	2.78802		1960	8	25	0.747951	26	1.1	30	22.4	101.209	82	7.39203	2.45153	24.7872		1960	8	25	0.787553	0.972336	26.4	5.1	31.3
1960	8	26	1.06971	2.46824	26.2	8.8	31.7	20.8	101.021	70	12.9403	4.91335		1960	8	26	0.838265	2.46824	25.1	7.2	31.2	20.7	100.793	76	11.9374	4.28978		1960	8	26	2.9918	26.4	9.6	32.2	20	101.209	69	13.5261	5.28618	18.4847		1960	8	26	0.70006	2.84221	25.5	11.3	28.3
1960	8	27	0.213094	5.46004	20.5	0	25.5	18	101.021	92	6.41009	1.84556		1960	8	27	0.312663	5.08607	19.8	0	25.8	16.6	100.793	88	6.38957	2.14922		1960	8	27	7.25513	21.9	0.1	26.1	20	101.209	89	6.50401	2.27163	28.2436		1960	8	27	0.398075	6.58197	22.7	0	26.7
1960	8	28	0.368201	3.73976	21.4	0	24.8	18.5	101.021	86	6.34529	2.22516		1960	8	28	0.43828	2.84221	21.8	4.6	25.8	18.7	100.793	84	9.7057	3.0431		1960	8	28	4.71209	21.7	0	23.1	19.9	101.209	92	6.37505	1.83394	26.674		1960	8	28	0.237753	5.08607	21.6	0	23.7
1960	8	29	0.710802	1.72029	24	11	28.6	19.5	101.021	77	14.309	4.53306		1960	8	29	0.577885	1.12193	23.3	11.2	28.1	19.6	100.793	81	14.604	4.3759		1960	8	29	2.01947	23.5	10.1	27.8	19.7	101.209	80	13.7493	4.26249	17.48		1960	8	29	0.521538	2.09426	23.7	11.3	28.4
1960	8	30	0.904031	1.27152	25.7	11.9	30.9	21	101.021	74	15.0892	4.92398		1960	8	30	0.718766	1.34631	25.3	10.6	31	20.1	100.793	79	14.3449	4.55267		1960	8	30	0.972336	25	10.6	30.4	20.2	101.209	77	14.21	4.47965	17.0262		1960	8	30	0.645319	1.12193	25	11.3	30.5
1960	8	31	0.901857	2.01947	25.6	11.8	30.4	21.7	101.021	74	14.926	5.04664		1960	8	31	1.2547	2.09426	25.6	11.1	31.2	20.6	100.793	64	13.8992	5.28334		1960	8	31	2.01947	25.4	9.9	30.6	21.5	101.209	78	13.7618	4.55745	17.8934		1960	8	31	0.679801	1.72029	25.4	11.1	30.4
1960	9	1	0.598588	2.46824	26.4	9.5	30.3	22.5	101.021	83	13.6133	4.36576		1960	9	1	0.658912	2.46824	25	5.5	30.2	22	100.793	81	10.4529	3.63482		1960	9	1	3.96414	25.6	9	30.5	22.1	101.209	84	13.2968	4.27601	18.6328		1960	9	1	0.510836	3.96414	25	10.1	27.6
1960	9	2	0.619832	0.972336	27.4	9.7	31.9	24.2	101.021	84	14.0498	4.44095		1960	9	2	0.576178	2.09426	26.4	9.8	31.5	21.6	100.793	84	13.9073	4.38944		1960	9	2	1.4959	27	7.3	31.4	23.9	101.209	85	12.1328	3.88382	19.4431		1960	9	2	0.480315	1.4959	26.1	5.7	29.2
1960	9	3	0.411322	1.27152	24.9	1	29.1	23.1	101.021	88	7.00929	2.26447		1960	9	3	0.332851	1.12193	23.8	1.2	26.7	21.4	100.793	89	7.09281	2.18207		1960	9	3	2.46824	25.3	0.6	28.4	23.4	101.209	89	6.71093	2.25319	27.2729		1960	9	3	0.255248	0.747951	24.5	0.4	26.7
1960	9	4	0.0980696	2.24385	20.9	0	23.1	18.1	101.021	96	6.12053	1.57076		1960	9	4	0.141538	2.9918	20.3	0	21.9	18.2	100.793	94	6.10469	1.60635		1960	9	4	3.96414	21.2	0	23.6	19.4	101.209	88	6.11378	2.04252	28.5492		1960	9	4	0.236015	3.21619	22	0	24.5
1960	9	5	0.199987	1.72029	22.4	0	25.7	20.5	101.021	93	6.11855	1.77563		1960	9	5	0.221675	2.61783	22.3	0	24.8	20.5	100.793	92	6.10724	1.81301		1960	9	5	2.24385	23.1	0.2	25.8	20.8	101.209	89	6.26238	2.01174	27.8264		1960	9	5	0.363145	2.46824	23	0	24.8
1960	9	6	0.157305	1.72029	21.5	0	23.8	19.7	101.021	94	6.05774	1.68335		1960	9	6	0.156059	1.72029	21.1	0	23.4	19.9	100.793	94	6.05886	1.67321		1960	9	6	3.51537	22	0	23.9	19.9	101.209	94	6.07366	1.66361	27.1685		1960	9	6	0.26141	4.33812	21.7	0	23.3
1960	9	7	0.324999	1.4959	22.9	0	26.6	20.6	101.021	89	6.03621	1.90703		1960	9	7	0.379506	2.24385	23.1	1.3	26.4	20.4	100.793	87	6.95817	2.27845		1960	9	7	1.72029	22.8	0.6	26.2	20	101.209	88	6.46632	2.05564	27.0656		1960	9	7	0.40874	0.598361	23.1	0.7	27.1
1960	9	8	0.730065	2.01947	23.8	11	28.7	20.5	101.021	77	13.6042	4.4196		1960	9	8	0.636609	0.972336	23.5	9.6	29.4	19.5	100.793	80	12.7862	3.9297		1960	9	8	1.27152	23.5	10.4	28.6	20.5	101.209	73	13.0277	4.24251	17.4681		1960	9	8	0.605791	1.86988	23.3	11.1	26.9
1960	9	9	0.911985	1.27152	24.5	5.3	28.7	20.1	101.021	71	9.40862	3.36131		1960	9	9	0.586122	0.373976	23.1	6.8	27.9	18.3	100.793	80	10.5811	3.1745		1960	9	9	1.4959	23.4	7.7	28.6	17.9	101.209	74	11.0555	3.70749	19.2797		1960	9	9	0.712094	1.4959	23.9	11.2	29.3
1960	9	10	0.797647	3.21619	24.5	10.3	28.4	19.5	101.021	74	12.7307	4.5496		1960	9	10	0.663353	2.46824	23.5	10.4	28.6	18.4	100.793	78	12.9552	4.21602		1960	9	10	3.51537	23.3	8.6	28.5	18.6	101.209	76	11.68	4.19214	19.7945		1960	9	10	0.755482	2.61783	23.5	11	28.3
1960	9	11	0.554073	1.72029	22.8	10.9	27.2	19.2	101.021	81	13.2335	4.01529		1960	9	11	0.613612	2.61783	22.7	10.2	28	18	100.793	79	12.6999	4.06318		1960	9	11	1.72029	22.8	8.9	27.9	16.8	101.209	82	11.904	3.62588	18.6926		1960	9	11	0.362606	1.86988	22.7	11.1	26.5
1960	9	12	0.628819	1.72029	24.1	10.7	28.5	20.4	101.021	80	13.1741	4.14592		1960	9	12	0.588929	2.46824	23.7	5.4	28.3	20.1	100.793	81	9.54254	3.27778		1960	9	12	2.24385	23.6	9.3	27.9	19.7	101.209	80	12.1571	3.90193	18.8011		1960	9	12	0.361996	2.09426	22.8	10.4	25.7
1960	9	13	0.204267	1.72029	21.4	0	23.5	19.1	101.021	92	5.77064	1.67447		1960	9	13	0.238482	0.747951	21.4	0	24.5	19.2	100.793	91	5.78193	1.68534		1960	9	13	1.72029	21.7	0	23.6	18.7	101.209	89	5.77117	1.77944	28.7331		1960	9	13	0.229138	0.224385	21.3	1.5	24.1
1960	9	14	1.01255	3.21619	19.8	2.9	24.3	16.7	101.021	59	7.17424	3.84595		1960	9	14	1.09249	3.96414	20.2	2.8	23.3	16.6	100.793	54	7.02429	4.31493		1960	9	14	2.24385	19.7	4.1	24.3	17.3	101.209	65	7.99813	3.34054	23.7306		1960	9	14	0.878279	3.21619	20.4	7.6	24.4
1960	9	15	0.98965	1.4959	19.9	10.4	27.5	13.4	101.021	62	11.507	4.00097		1960	9	15	0.989244	2.09426	19.8	10.5	27.3	13.8	100.793	62	11.57	4.27521		1960	9	15	0.523566	19.3	9	26.4	13.1	101.209	67	10.8574	3.22863	17.4505		1960	9	15	1.07319	1.4959	19.9	11.4	27.2
1960	9	16	0.835974	0.747951	20.2	3.3	25.6	15.7	101.021	67	7.44517	2.48674		1960	9	16	0.812671	0.224385	19.6	1	25.5	14.6	100.793	67	6.11135	1.82786		1960	9	16	0.523566	20	3.9	25.6	14.8	101.209	68	7.8258	2.44684	21.6072		1960	9	16	0.781254	0.747951	20	8.3	26.4
1960	9	17	0.975638	2.01947	20.9	11.5	27.6	15.2	101.021	64	12.1005	4.35615		1960	9	17	0.826934	0.373976	20.5	11	26.8	12.9	100.793	67	11.8343	3.48516		1960	9	17	1.72029	20.8	9.8	27	15.6	101.209	76	11.6357	3.66424	18.463		1960	9	17	0.604277	1.86988	21.2	11.5	25.2
1960	9	18	0.647836	1.27152	21.6	10.7	28	16.3	101.021	77	12.2258	3.76392		1960	9	18	0.757723	0.747951	21.5	9.8	27.3	15.7	100.793	72	11.3811	3.5052		1960	9	18	1.72029	21.2	10.6	26.9	15.3	101.209	77	12.06	3.73432	18.1199		1960	9	18	0.432283	1.72029	21	11.6	25.4
1960	9	19	0.835026	0.972336	22.1	10.7	29.4	16.4	101.021	72	12.0486	3.82962		1960	9	19	1.02156	0.373976	21.8	10.5	28.7	15.3	100.793	64	11.4488	3.50199		1960	9	19	0.972336	22.1	10.3	29.1	15.8	101.209	68	11.6105	3.79003	17.7735		1960	9	19	0.626181	0.598361	21.5	11	27.4
1960	9	20	0.966705	1.27152	22.7	9.7	29.1	16.1	101.021	67	11.0813	3.82391		1960	9	20	0.82025	0.598361	22.2	9.5	29	14.5	100.793	71	11.0925	3.43857		1960	9	20	1.4959	22.7	9.6	29.1	15.1	101.209	71	11.2129	3.79642	18.834		1960	9	20	0.767893	1.72029	22.6	10.8	29
1960	9	21	0.670551	1.4959	22.7	10.3	27.7	18.4	101.021	77	11.7659	3.75273		1960	9	21	0.874106	1.72029	22.6	10.8	28.1	17.7	100.793	70	11.7576	4.05339		1960	9	21	1.4959	21.6	8.7	27.6	15.8	101.209	86	11.0354	3.19497	19.3301		1960	9	21	0.491166	2.84221	22.5	11.1	26.6
1960	9	22	0.551403	0.972336	22.8	8.1	29.3	17.9	101.021	82	10.626	3.25609		1960	9	22	0.66832	0.747951	22.6	10.4	29.3	17.5	100.793	78	11.9151	3.63671		1960	9	22	1.27152	23.2	7	29.7	19.3	101.209	85	10.1463	3.11752	20.6305		1960	9	22	0.257157	1.86988	23.1	10.5	26.9
1960	9	23	0.557989	2.46824	24.5	8.4	31.5	20.1	101.021	84	11.1471	3.63051		1960	9	23	0.614804	1.86988	24.1	9.7	29.9	19.4	100.793	81	11.6792	3.76734		1960	9	23	2.76742	25.4	6.1	30.8	21.2	101.209	87	9.70167	3.14486	21.9384		1960	9	23	0.324643	2.61783	24	9.9	27.2
1960	9	24	0.367613	2.9918	24.6	4.4	28.5	22.9	101.021	89	8.39629	2.67395		1960	9	24	0.431181	4.11373	24.5	4.4	28.5	22.6	100.793	87	8.34713	2.86045		1960	9	24	3.96414	25.9	3.4	30.3	22.6	101.209	84	7.72338	3.02666	26.5349		1960	9	24	0.189995	4.33812	24.3	2.6	26.8
1960	9	25	0.128066	5.23566	20.8	0	23.9	18.7	101.021	95	5.29016	1.37373		1960	9	25	0.20164	7.7039	20.6	0	23.2	19	100.793	92	5.27769	1.63505		1960	9	25	6.95594	21.3	0	25	18.6	101.209	95	5.3208	1.38084	29.0803		1960	9	25	0.327799	7.47951	21.2	0	23.9
1960	9	26	0.124335	0.972336	20.6	0	23.2	18.5	101.021	95	5.23881	1.44187		1960	9	26	0.245828	2.24385	20.6	0	23.1	18.2	100.793	90	5.22009	1.61301		1960	9	26	1.4959	21.6	1.5	24.8	18.5	101.209	95	6.22618	1.70149	26.8477		1960	9	26	0.1578	2.24385	21.9	0.9	24.8
1960	9	27	0.319997	2.9918	21.4	0	24.3	19.7	101.021	88	5.18646	1.80692		1960	9	27	0.314981	3.21619	20.3	0	24.6	18.7	100.793	88	5.18781	1.80819		1960	9	27	3.51537	22.4	1.2	25.5	21.1	101.209	90	5.99946	1.95525	28.8369		1960	9	27	0.31361	3.96414	21.4	0.6	24.1
1960	9	28	0.509232	2.76742	18.8	7.5	23.6	15.1	101.021	78	9.10457	2.99148		1960	9	28	0.649481	4.48771	19.2	5.1	23.4	15.5	100.793	72	7.69184	3.36702		1960	9	28	2.76742	19.6	8	23.8	15.7	101.209	79	9.48386	3.0584	21.066		1960	9	28	0.47369	4.11373	18.4	7.6	21.8
1960	9	29	0.430497	0.972336	22.5	3.5	27.4	18.2	101.021	85	7.21617	2.24765		1960	9	29	0.428208	2.61783	22.3	3.1	27.5	17.8	100.793	85	6.97961	2.39398		1960	9	29	2.24385	23	4.1	28.3	17.6	101.209	88	7.70196	2.40974	24.3741		1960	9	29	0.251582	1.12193	21.5	1	27
1960	9	30	0.504538	2.24385	21.8	9.8	25	18.6	101.021	81	10.5392	3.30289		1960	9	30	0.48022	3.73976	19.9	7.5	24	16	100.793	80	9.06062	3.0453		1960	9	30	2.01947	21.8	2	25.4	19.8	101.209	90	6.31714	1.92763	27.2262		1960	9	30	0.309745	1.4959	20.9	2.4	23.5
1960	10	1	1.00894	4.26332	19.4	6.3	24	17	101.021	59	7.75634	4.3747		1960	10	1	0.872898	2.24385	19	5.6	22.3	15.7	100.793	61	7.41591	3.21028		1960	10	1	3.73976	18.6	8.2	22	17	101.209	58	8.54969	4.23445	23.558		1960	10	1	0.672246	3.59017	17.2	9.6	20.8
1960	10	2	0.618478	2.01947	15.9	1.8	19.5	14	101.021	68	5.63996	2.304		1960	10	2	0.851675	1.86988	16.6	0.6	19.5	14.9	100.793	57	5.03298	2.51742		1960	10	2	2.46824	16.4	1.6	19.7	14.2	101.209	57	5.47283	2.88605	30.7568		1960	10	2	0.618354	3.21619	15.5	0	18.5
1960	10	3	0.652474	1.27152	16.1	7.1	20.8	13	101.021	67	7.97811	2.59922		1960	10	3	0.615308	1.12193	16.3	8.3	20.2	12.8	100.793	68	8.53239	2.63451		1960	10	3	1.4959	16.1	5.9	20.7	13.5	101.209	68	7.50692	2.55467	22.9236		1960	10	3	0.661241	1.72029	15.7	7.2	20.3
1960	10	4	0.51503	0.747951	16.1	1.8	21.1	11	101.021	73	5.58415	1.72416		1960	10	4	0.631163	1.34631	17.3	1.8	21.5	13.1	100.793	69	5.57377	2.06911		1960	10	4	1.27152	16.4	3	21.7	10.3	101.209	68	6.11197	2.13813	26.2647		1960	10	4	0.540172	2.09426	16	7.3	21.6
1960	10	5	0.585026	1.4959	17.4	0	21.6	14	101.021	72	4.71981	1.86857		1960	10	5	0.646418	0.972336	18.4	0.5	23.9	14.5	100.793	72	4.9849	1.80271		1960	10	5	2.24385	17.6	0.9	22.7	14.4	101.209	77	5.21357	2.063	31.8438		1960	10	5	0.540557	3.21619	17.4	3	21.6
1960	10	6	0.659991	2.46824	17.8	8.9	24	13.7	101.021	71	8.84174	3.18257		1960	10	6	0.925001	1.12193	18.5	9.3	23.7	14.9	100.793	60	8.62631	3.02777		1960	10	6	2.9918	17.9	7.4	23.4	14.2	101.209	71	8.16914	3.15842	23.5891		1960	10	6	0.284522	3.21619	16.4	7.2	21.7
1960	10	7	0.542224	1.72029	16.8	6	22.3	12.8	101.021	74	7.38832	2.46006		1960	10	7	0.642233	0.747951	17.5	5	21.7	13.5	100.793	69	6.82796	2.14648		1960	10	7	2.46824	17.1	1.7	22.4	12.9	101.209	76	5.47164	2.16459	30.7638		1960	10	7	0.329718	2.24385	16.6	5.9	21.4
1960	10	8	0.447655	0.747951	16.5	7.3	23.3	12	101.021	79	8.07303	2.2745		1960	10	8	0.630783	0.373976	16.4	7.1	23.9	11.8	100.793	71	7.80101	2.19836		1960	10	8	1.27152	17	3.5	22.5	12.4	101.209	75	6.23278	2.05549	26.3297		1960	10	8	0.459799	1.86988	16.3	8.1	21.4
1960	10	9	0.655726	0.523566	17.2	9.8	24.5	9.1	101.021	69	8.81497	2.54834		1960	10	9	0.663649	0.224385	17.8	8.4	24.7	11	100.793	70	8.29567	2.32084		1960	10	9	1.72029	16.8	9.6	23.6	9.9	101.209	71	8.80781	2.85773	20.8896		1960	10	9	0.486507	0.373976	16.7	10.1	22.7
1960	10	10	0.51633	0.747951	18.1	8.2	25.5	12.3	101.021	78	8.44656	2.4675		1960	10	10	0.629482	0.224385	18.3	6.9	24.4	12.4	100.793	72	7.60872	2.15027		1960	10	10	1.27152	17.3	6.5	24.2	12.2	101.209	81	7.68528	2.27533	22.9535		1960	10	10	0.414595	0.373976	17.4	7.9	23.5
1960	10	11	0.701283	0.224385	18.3	10.3	26.8	11	101.021	71	9.13293	2.56696		1960	10	11	0.672765	0.747951	17.9	8.8	25.6	11.5	100.793	71	8.39104	2.56268		1960	10	11	0.747951	17.7	9	26.3	9.3	101.209	75	8.67914	2.55337	20.6636		1960	10	11	0.572727	1.12193	17.3	9.8	25.3
1960	10	12	0.685048	0.972336	19	7.7	25.8	12	101.021	71	7.82227	2.54081		1960	10	12	0.821557	1.12193	19.2	5.2	25.6	12.1	100.793	65	6.58567	2.43387		1960	10	12	1.72029	18.8	8.1	25.8	12	101.209	73	8.12038	2.79448	22.7132		1960	10	12	0.3159	0.747951	17.7	7.9	23
1960	10	13	0.303272	2.01947	16.6	0	20	15	101.021	85	4.42419	1.47661		1960	10	13	0.39275	2.24385	16.9	0	21.6	15.7	100.793	82	4.43526	1.68288		1960	10	13	2.24385	17.6	0	19.9	14.9	101.209	83	4.43889	1.58656	34.9043		1960	10	13	0.292108	0.598361	17.8	0	20.8
1960	10	14	0.525702	3.51537	18.9	2.1	24	15.8	101.021	78	5.33523	2.39441		1960	10	14	0.462734	2.9918	18.3	0	23.2	15.7	100.793	80	4.39878	1.95954		1960	10	14	3.96414	19.3	4.2	24.2	16.4	101.209	81	6.39952	2.50563	28.7545		1960	10	14	0.35513	3.21619	18.7	4.5	22
1960	10	15	0.275261	2.24385	18.8	6.3	22.9	15.8	101.021	88	7.33948	2.10221		1960	10	15	0.262023	2.46824	18.3	0	21.4	16	100.793	88	4.37569	1.4477		1960	10	15	2.9918	18.9	1.2	23.4	15.5	101.209	85	4.95558	1.80693	33.0684		1960	10	15	0.245856	2.61783	18.4	0.4	22.4
1960	10	16	0.420124	3.51537	12.3	5	18.4	10.2	101.021	75	6.12098	2.26841		1960	10	16	0.53083	4.33812	12.9	5.2	18.3	11.1	100.793	69	6.10423	2.76677		1960	10	16	4.26332	11.9	5	18	9.3	101.209	69	6.03726	2.65204	29.1306		1960	10	16	0.412992	4.48771	11.6	5.8	16.5
1960	10	17	0.459289	0.972336	11.1	10.2	16.6	6.7	101.021	68	7.61418	2.07555		1960	10	17	0.422985	1.72029	11.5	9.8	17.2	6.3	100.793	71	7.60727	2.20903		1960	10	17	0.747951	10.3	9.3	16.3	6.1	101.209	74	7.51817	1.87312	20.9841		1960	10	17	0.423576	0.972336	10.6	10.3	17.4
1960	10	18	0.223008	1.72029	12.1	10.8	18.8	7.2	101.021	86	8.40903	2.00757		1960	10	18	0.336019	0.598361	12	9.9	19.3	6.4	100.793	79	7.89002	1.96521		1960	10	18	0.972336	11.4	10.4	18.7	4.7	101.209	80	8.09872	1.99851	20.5515		1960	10	18	0.400565	1.34631	12.1	10.4	20
1960	10	19	0.387107	0.523566	13.1	9	20.8	5.6	101.021	77	7.4615	1.92939		1960	10	19	0.451032	0.598361	13.3	7	20.1	6.8	100.793	73	6.61845	1.8078		1960	10	19	0.224385	12.6	9.1	19.8	4.1	101.209	80	7.57143	1.84712	21.3301		1960	10	19	0.43315	0.747951	13.8	10.2	20.4
1960	10	20	0.474217	0.747951	14.6	10.3	22.2	8.6	101.021	75	7.91331	2.19787		1960	10	20	0.453822	0.373976	14.6	10.1	22.4	8	100.793	76	7.89786	2.08581		1960	10	20	0.972336	15.2	9.4	21.7	10.1	101.209	79	7.77065	2.16491	22.0044		1960	10	20	0.360276	1.4959	15.3	9.9	21.5
1960	10	21	0.344384	0.972336	14.6	8.7	22.4	8.6	101.021	82	7.4523	2.01678		1960	10	21	0.457856	0.972336	15.1	9.8	22	9.3	100.793	76	7.67851	2.2		1960	10	21	1.27152	15.1	9.8	21.7	8.4	101.209	81	7.8544	2.165	21.995		1960	10	21	0.287791	0.747951	15.3	10.5	20.7
1960	10	22	0.441683	2.46824	15.4	10.2	22.3	9	101.021	77	7.7559	2.47569		1960	10	22	0.503649	2.61783	16	9.3	23	9.9	100.793	75	7.44472	2.58613		1960	10	22	2.46824	16.1	10.3	22.4	9.4	101.209	77	7.8782	2.5217	22.9025		1960	10	22	0.321073	1.4959	15.3	9.9	20.5
1960	10	23	0.543908	3.21619	16.6	9.2	22.6	10.7	101.021	73	7.21283	2.75618		1960	10	23	0.572399	4.11373	17.2	6.1	23	12.3	100.793	73	6.18159	2.81683		1960	10	23	3.73976	16.7	8.9	22.5	9.7	101.209	73	7.14567	2.80232	25.8441		1960	10	23	0.34992	1.86988	16.6	8.8	20.9
1960	10	24	0.544787	2.01947	16.8	5	21.7	10.8	101.021	72	5.60937	2.16175		1960	10	24	0.505245	2.9918	16.5	2.2	21.1	11.8	100.793	74	4.69295	2.13501		1960	10	24	2.01947	16.7	7.2	21.9	10.5	101.209	73	6.44122	2.303	26.3617		1960	10	24	0.396994	1.4959	16.8	7.7	21.4
1960	10	25	0.407298	4.48771	9.7	0	17.8	8.3	101.021	74	3.86198	2.06887		1960	10	25	0.215933	4.86168	8.8	0	18.6	6.1	100.793	86	3.90886	1.36349		1960	10	25	5.01127	10.9	0	17.4	7.9	101.209	68	3.86472	2.45252	43.794		1960	10	25	0.562616	6.58197	9.8	0.5	17.8
1960	10	26	0.317916	3.96414	6.3	7.2	11.9	2.4	101.021	70	5.73066	1.90905		1960	10	26	0.327196	5.08607	6.8	8	12.5	1.1	100.793	69	5.96061	2.08877		1960	10	26	5.23566	7	4.7	12.7	3.2	101.209	72	5.14029	1.95006	30.8337		1960	10	26	0.379114	3.59017	7.4	7	10.5
1960	10	27	0.485086	0.523566	8.7	10.2	16.5	1.4	101.021	62	6.37678	1.62707		1960	10	27	0.459572	0.972336	8.6	9.8	16.7	0.9	100.793	64	6.3612	1.77226		1960	10	27	2.01947	8.6	9.8	16.5	0.6	101.209	61	6.3212	2.15785	24.507		1960	10	27	0.553169	2.9918	9.4	10.1	16.8
1960	10	28	0.581468	2.01947	10.8	5.5	17.5	4.4	101.021	59	5.04741	2.14369		1960	10	28	0.509107	1.4959	10.7	2.9	17.1	3.8	100.793	63	4.45912	1.70143		1960	10	28	2.24385	10.5	7	17.4	3	101.209	65	5.61312	2.08656	27.8891		1960	10	28	0.575927	2.24385	10.6	7.5	18.4
1960	10	29	0.474847	0.523566	13.4	7.4	20.6	4.6	101.021	71	5.85436	1.62739		1960	10	29	0.606138	0.373976	13.3	6.8	21.2	9.1	100.793	67	5.65415	1.58482		1960	10	29	1.27152	13.4	7.4	19.7	9.1	101.209	73	5.9631	1.87739	26.3496		1960	10	29	0.398718	1.4959	13.8	8.4	19
1960	10	30	0.569744	0.972336	13.4	9.8	22.2	5.2	101.021	68	6.45558	2.00904		1960	10	30	0.539786	0.598361	13.7	9.7	22.2	5.8	100.793	70	6.52048	1.8575		1960	10	30	0.972336	13.8	9.3	22.4	5.8	101.209	69	6.43339	2.00293	24.4965		1960	10	30	0.60295	1.34631	14.1	9.9	22.5
1960	10	31	0.308557	1.27152	13.6	6.3	20.6	7	101.021	82	5.64385	1.60031		1960	10	31	0.466764	0.373976	13.8	3.9	21.2	8	100.793	74	4.81369	1.33705		1960	10	31	1.4959	14	2.4	20.7	7.7	101.209	77	4.41986	1.52908	33.7673		1960	10	31	0.531613	2.61783	14.5	8.8	20.8
1960	11	1	0.460253	2.76742	13.1	8.8	21.2	7.3	101.021	74	6.13913	2.25393		1960	11	1	0.460689	2.9918	13.4	8.5	20.4	7.2	100.793	73	5.99512	2.27438		1960	11	1	2.76742	14.2	8.6	21.5	7.9	101.209	78	6.29688	2.13376	26.8567		1960	11	1	0.337674	2.9918	12.8	9.5	17.3
1960	11	2	0.513794	2.76742	13.5	5.4	19	8.6	101.021	69	4.92849	2.17464		1960	11	2	0.38934	2.46824	13.6	1.4	17.5	10.2	100.793	76	3.96347	1.6301		1960	11	2	2.76742	13.8	6.6	19	9.7	101.209	76	5.47171	2.00477	29.8578		1960	11	2	0.374405	2.9918	12.9	8.1	17.4
1960	11	3	0.249555	1.72029	12.7	0	14.4	10.8	101.021	83	3.54819	1.13556		1960	11	3	0.275623	1.4959	13.1	0	15.4	11	100.793	82	3.55833	1.15194		1960	11	3	1.72029	12.4	0	14.4	10.2	101.209	84	3.57642	1.10461	38.8843		1960	11	3	0.1939	1.72029	12	0	15.3
1960	11	4	0.388389	1.72029	10.5	9.4	15.6	7	101.021	72	5.67989	1.77221		1960	11	4	0.470565	2.61783	11.3	9.6	15.9	6.4	100.793	66	5.57692	2.15066		1960	11	4	2.9918	10.8	8.1	15.6	7.6	101.209	75	5.52311	1.88791	28.7844		1960	11	4	0.37953	2.61783	10.8	8.9	15.3
1960	11	5	0.401282	1.72029	10.5	9.6	18.5	2.6	101.021	72	5.748	1.80926		1960	11	5	0.67098	1.12193	11.5	9.5	20.6	3.2	100.793	58	5.40547	1.96099		1960	11	5	0.972336	10.1	9.4	18	1.7	101.209	68	5.63518	1.63642	26.0169		1960	11	5	0.362776	0.972336	10.2	9.7	17.8
1960	11	6	0.490856	1.72029	12	9.7	21.4	4.4	101.021	71	5.82932	2.00596		1960	11	6	0.75646	1.34631	13.5	8.5	22.3	5.6	100.793	58	5.18775	2.15502		1960	11	6	2.76742	12.5	9.1	20.2	6.1	101.209	70	5.6612	2.26418	29.3001		1960	11	6	0.54761	2.09426	12.4	9.9	19.9
1960	11	7	0.272906	2.24385	12.6	7.7	20.8	6.3	101.021	84	5.58384	1.62372		1960	11	7	0.539803	0.972336	13.2	8.6	21.3	7.9	100.793	70	5.48635	1.76572		1960	11	7	2.46824	12.9	6.1	20	6.3	101.209	81	5.09621	1.65526	30.5937		1960	11	7	0.269619	1.12193	12.5	8.6	18.8
1960	11	8	0.16203	4.48771	12.3	0	17.6	10	101.021	90	3.41909	1.08182		1960	11	8	0.228045	4.11373	13.1	0	17.2	10.8	100.793	86	3.41423	1.29213		1960	11	8	3.96414	13.7	0.9	18.8	9	101.209	89	3.7038	1.18062	38.9005		1960	11	8	0.161986	2.9918	12.8	1.8	15.4
1960	11	9	0.208065	4.71209	9.8	1.1	11.7	8	101.021	83	3.57372	1.28131		1960	11	9	0.114743	1.4959	10.3	0	12.4	8.5	100.793	91	3.36379	0.819445		1960	11	9	3.21619	11.3	0	13.2	9.9	101.209	88	3.38366	1.02364	40.7729		1960	11	9	0.223787	3.73976	9.9	0.7	11.8
1960	11	10	0.111904	1.27152	8.3	0	10.1	7	101.021	90	3.30912	0.767913		1960	11	10	0.126823	1.34631	8.5	0	10.9	7	100.793	89	3.31746	0.800529		1960	11	10	2.76742	9	0	10.3	7.6	101.209	91	3.34168	0.803013	39.2088		1960	11	10	0.167286	2.09426	8.4	1.4	10.8
1960	11	11	0.137403	0.523566	9.9	0	12.4	7.8	101.021	89	3.28732	0.777236		1960	11	11	0.133177	0	9.6	0	12.4	6.7	100.793	89	3.29257	0.732458		1960	11	11	1.72029	10.6	2.6	13.5	8.5	101.209	82	3.87556	1.16022	36.1303		1960	11	11	0.198581	0.747951	9.5	3.5	13.1
1960	11	12	0.354265	1.27152	10.8	8.9	15.1	7.1	101.021	74	4.94453	1.47945		1960	11	12	0.422646	1.34631	10.9	8.7	15.3	6.8	100.793	69	4.79676	1.57586		1960	11	12	1.72029	10.2	8	15.4	7.8	101.209	81	5.03026	1.41648	29.4261		1960	11	12	0.437459	1.72029	10.8	3.6	15.2
1960	11	13	0.51407	1.72029	8.3	9.3	14.9	4	101.021	59	4.49195	1.80476		1960	11	13	0.500398	3.73976	7.7	8.8	12.8	3.7	100.793	56	4.31204	2.35888		1960	11	13	2.46824	7.6	8.4	15	2.2	101.209	73	4.78967	1.60698	31.1235		1960	11	13	0.443345	2.9918	7.6	9.5	13.5
1960	11	14	0.391288	0.747951	5.5	9.1	13.2	-0.3	101.021	63	4.47224	1.21117		1960	11	14	0.361995	0.598361	5.6	9.2	13.3	-0.2	100.793	66	4.58447	1.14758		1960	11	14	0.747951	5.6	9.9	15	-0.5	101.209	67	4.83864	1.26209	28.047		1960	11	14	0.441177	1.4959	5.7	9.8	13.1
1960	11	15	0.304826	0.523566	7.2	6.6	13.6	0.2	101.021	72	4.21192	1.03579		1960	11	15	0.370594	1.12193	8.1	3.3	12.6	2.3	100.793	66	3.60277	1.18767		1960	11	15	1.4959	8	6.6	14.2	0.8	101.209	75	4.34381	1.26493	32.2104		1960	11	15	0.249022	1.34631	7.3	8	13.3
1960	11	16	0.220791	1.4959	10.8	0	14.9	7.9	101.021	84	3.14299	0.964634		1960	11	16	0.263875	0.598361	10.5	0	14.3	7.1	100.793	80	3.13492	0.858402		1960	11	16	2.24385	11.9	0	15.1	9	101.209	85	3.17813	1.05279	43.3336		1960	11	16	0.183982	1.4959	11.1	0.7	14
1960	11	17	0.22222	0.972336	12.3	5.6	16.8	10.4	101.021	86	4.34809	1.15934		1960	11	17	0.36126	0.598361	11.2	8.4	17	8	100.793	76	4.66152	1.26541		1960	11	17	1.27152	12.1	2.2	15.5	10.2	101.209	90	3.6658	0.948794	37.113		1960	11	17	0.0744431	0.598361	11.7	1.4	15.4
1960	11	18	0.229783	1.4959	10.7	4.5	17.1	5.8	101.021	84	3.98798	1.13723		1960	11	18	0.391958	1.12193	10.7	6.4	17.6	5.3	100.793	73	4.17048	1.3424		1960	11	18	1.72029	9.2	3.2	15.5	4.2	101.209	89	3.78463	0.938154	35.7434		1960	11	18	0.22266	1.34631	10.3	5.8	16.2
1960	11	19	0.265784	2.46824	9.3	8.8	17.6	3.5	101.021	81	4.69801	1.4411		1960	11	19	0.366626	2.84221	10.2	8.3	17.6	3.9	100.793	74	4.45061	1.73511		1960	11	19	2.24385	8.8	7.7	16.6	2.4	101.209	81	4.51174	1.336	32.2184		1960	11	19	0.313874	1.86988	8.7	9.4	15.8
1960	11	20	0.271265	2.76742	13.1	7	20.3	7.1	101.021	84	4.54774	1.49165		1960	11	20	0.374954	2.09426	13.5	7.5	19.4	9.1	100.793	78	4.49748	1.62516		1960	11	20	2.9918	13	6.2	19.6	7.2	101.209	85	4.42868	1.42765	34.0327		1960	11	20	0.269342	2.84221	13.4	7.4	18.3
1960	11	21	0.0343894	2.01947	15.1	0	16.1	14.1	101.021	98	3.09018	0.687379		1960	11	21	0.153746	1.4959	15	0	16.6	13.3	100.793	91	3.07503	0.881504		1960	11	21	0.972336	15.9	0	17.9	13.9	101.209	95	3.12089	0.807645	42.4602		1960	11	21	0.0888914	1.86988	15.3	0	17.8
1960	11	22	0.287698	8.97541	4.7	0	15.3	3.1	101.021	77	2.96972	1.91176		1960	11	22	0.311816	6.58197	5.4	0	14.3	3.2	100.793	74	2.96503	1.86167		1960	11	22	6.73156	6.6	0	16	4.3	101.209	76	2.99987	1.89172	53.2914		1960	11	22	0.334495	6.20799	5.5	1.9	14
1960	11	23	0.0454382	8.00308	3.2	0	4.1	1.8	101.021	94	2.94822	0.476645		1960	11	23	0.0526363	4.33812	2.9	0	4	1.7	100.793	93	2.95426	0.521318		1960	11	23	6.73156	4.1	0	5.6	2	101.209	91	2.9747	0.634024	41.9367		1960	11	23	0.140665	5.83402	4	0	5
1960	11	24	0.106601	4.48771	1.9	0	3.3	0.8	101.021	85	2.90861	0.749405		1960	11	24	0.0479695	3.36578	1.2	0	3.2	-0.2	100.793	93	2.93008	0.484545		1960	11	24	5.46004	2.3	0	5	1.1	101.209	90	2.94938	0.632136	42.1855		1960	11	24	0.0825912	3.96414	2.1	0	4.3
1960	11	25	0.214986	2.9918	2.6	5.8	5.7	0.2	101.021	72	3.46139	1.14476		1960	11	25	0.179358	3.73976	1.3	5.3	4.4	-1.6	100.793	74	3.44714	1.07426		1960	11	25	3.51537	2.1	6.2	5.3	0	101.209	73	3.57743	1.16374	37.9797		1960	11	25	0.231954	4.71209	2	6.6	5.5
1960	11	26	0.285211	1.72029	-0.7	8.7	3.1	-2.6	101.021	55	3.41359	1.1286		1960	11	26	0.300842	3.73976	-0.6	8.3	2.4	-2	100.793	52	3.34958	1.57728		1960	11	26	4.26332	-1.6	7.5	2.6	-3.3	101.209	58	3.45997	1.46099	39.2437		1960	11	26	0.317647	4.48771	-2.1	9.3	2.3
1960	11	27	0.147448	1.4959	-1.1	7.8	3.9	-5	101.021	76	3.64873	0.775335		1960	11	27	0.194321	1.12193	-0.7	8.4	5	-6.3	100.793	69	3.6516	0.826142		1960	11	27	0.972336	-1.8	9.3	3.8	-7.7	101.209	71	3.84596	0.759781	32.0384		1960	11	27	0.193528	1.86988	-1.9	9.2	3.2
1960	11	28	0.114979	1.4959	1	0	4.6	-2.6	101.021	83	2.8281	0.622814		1960	11	28	0.125429	1.12193	1.4	1	4.9	-2	100.793	82	2.94518	0.632767		1960	11	28	1.72029	0.8	0	4	-3.2	101.209	87	2.86355	0.56508	42.3486		1960	11	28	0.155312	2.09426	1	0.8	4.5
1960	11	29	0.195428	1.27152	1.6	0	4.4	-1.2	101.021	72	2.78904	0.761313		1960	11	29	0.187276	0.598361	2.1	0	4.8	-0.7	100.793	74	2.80117	0.628613		1960	11	29	2.24385	2.5	0	4.9	0.5	101.209	73	2.81989	0.936007	45.7773		1960	11	29	0.220547	1.4959	1.7	0	5.5
1960	11	30	0.259224	1.27152	3.4	4	10.2	-1.6	101.021	71	3.14413	0.943658		1960	11	30	0.259598	2.9918	3.2	8.3	9.5	-1.6	100.793	70	3.52428	1.30722		1960	11	30	2.9918	3.5	6.2	10.3	-2.6	101.209	70	3.40237	1.30608	40.71		1960	11	30	0.206243	3.36578	2.9	8.1	9.4
1960	12	1	0.212136	1.72029	1.1	8.9	7	-3.8	101.021	71	3.50987	0.965172		1960	12	1	0.294069	0.972336	2.1	8.2	9.4	-4	100.793	64	3.3817	0.948653		1960	12	1	1.4959	1.2	9.4	7.7	-4.2	101.209	59	3.40839	1.12525	37.6413		1960	12	1	0.31014	2.46824	0.9	9.1	6.1
1960	12	2	0.256671	3.21619	4.3	8.4	11.6	-1.8	101.021	73	3.53718	1.32767		1960	12	2	0.331967	2.46824	5	8.1	12.4	-0.9	100.793	67	3.42085	1.42688		1960	12	2	3.73976	2.9	8.7	11.1	-2.6	101.209	73	3.63741	1.36533	39.0041		1960	12	2	0.311208	3.96414	3.5	8.5	10.8
1960	12	3	0.149577	2.9918	3.6	3	10.1	-2.1	101.021	83	3.078	0.877644		1960	12	3	0.179169	2.46824	4	3.3	9.9	-0.9	100.793	80	3.09328	0.933699		1960	12	3	2.46824	4	6.4	11.8	-2.1	101.209	81	3.51637	0.993998	38.1242		1960	12	3	0.152578	2.24385	3.1	7.3	9
1960	12	4	0.210444	2.01947	3.4	5.7	7.7	-1	101.021	74	3.17649	0.976131		1960	12	4	0.18521	1.86988	2.6	3.5	7.7	-1.2	100.793	77	3.04093	0.869122		1960	12	4	2.46824	4.3	5.5	8.3	0.5	101.209	72	3.19837	1.13427	42.0619		1960	12	4	0.199261	3.21619	2.8	8	6.2
1960	12	5	0.248079	2.76742	1.8	7.9	6.2	-1.3	101.021	67	3.18225	1.19716		1960	12	5	0.199101	2.09426	1	8.2	5.3	-3.2	100.793	71	3.29982	0.959666		1960	12	5	2.46824	1.7	8.6	6.2	-1	101.209	68	3.32207	1.14903	40.0616		1960	12	5	0.265634	3.73976	0.9	9	5.1
1960	12	6	0.21393	0.747951	-0.1	8.6	5.8	-5.2	101.021	68	3.25071	0.732128		1960	12	6	0.273586	1.34631	0.8	7.8	6.8	-5.2	100.793	61	3.11256	0.972824		1960	12	6	0.523566	-1.3	8.6	5.5	-6.1	101.209	69	3.35778	0.660266	35.6774		1960	12	6	0.269449	1.34631	-0.6	8.7	4.5
1960	12	7	0.22879	1.27152	0.9	8.6	7.1	-5	101.021	68	3.23044	0.881165		1960	12	7	0.272604	0.972336	1	7.8	7.3	-4.1	100.793	63	3.10616	0.867028		1960	12	7	2.24385	-0.2	8.8	7.3	-7	101.209	64	3.2865	1.1257	39.7394		1960	12	7	0.28786	1.12193	0.6	8.8	7
1960	12	8	0.213746	3.51537	1.5	0.5	6.2	-4.7	101.021	69	2.69568	1.11667		1960	12	8	0.14434	1.72029	1	0	5.2	-4.8	100.793	78	2.68797	0.694177		1960	12	8	2.76742	0.6	0	6.2	-5.5	101.209	73	2.7025	0.921214	47.6028		1960	12	8	0.173401	2.46824	0.4	2.7	5.7
1960	12	9	0.252647	3.51537	3.8	8	10.6	-0.4	101.021	73	3.24798	1.31816		1960	12	9	0.292546	3.59017	4.6	8.3	11.8	0.5	100.793	71	3.27612	1.47727		1960	12	9	3.96414	3.3	9.1	10.7	-0.5	101.209	74	3.43591	1.35672	41.378		1960	12	9	0.210101	2.61783	2.9	8.1	9.8
1960	12	10	0.204035	2.9918	6	8.2	13.9	-1.2	101.021	81	3.50781	1.12326		1960	12	10	0.323797	3.36578	7.3	7.1	15.2	1.3	100.793	73	3.30065	1.5384		1960	12	10	2.76742	5.2	7.9	14.4	-1.7	101.209	77	3.49273	1.24245	40.1525		1960	12	10	0.200159	2.61783	5.1	8.1	13.5
1960	12	11	0.203329	2.01947	5.3	1.9	13.2	-2.3	101.021	80	2.85449	0.92079		1960	12	11	0.356042	2.61783	7.4	2.2	13.8	0.8	100.793	68	2.80432	1.42603		1960	12	11	1.72029	5.3	0	13.2	-1.5	101.209	80	2.70564	0.864154	47.8316		1960	12	11	0.224971	2.46824	5.7	4.8	12
1960	12	12	0.385866	2.01947	2.2	8.2	7.1	-2.6	101.021	49	2.69103	1.38251		1960	12	12	0.49744	2.24385	2.2	7.8	9.1	-1.2	100.793	42	2.52977	1.75693		1960	12	12	2.46824	1.5	7.3	7.4	-2.2	101.209	52	2.80427	1.49678	47.4151		1960	12	12	0.454147	2.61783	2.3	8.4	6.8
1960	12	13	0.360749	1.4959	2.7	8	11.3	-3.7	101.021	60	2.95046	1.18007		1960	12	13	0.354859	1.86988	3.1	7.1	11.4	-2.2	100.793	62	2.95481	1.28372		1960	12	13	2.01947	2.3	6.9	11	-3.4	101.209	70	3.14211	1.1222	42.4107		1960	12	13	0.358497	3.21619	2.2	8	10.3
1960	12	14	0.290313	2.24385	3.9	8.4	12.1	-3.8	101.021	69	3.16304	1.23006		1960	12	14	0.353904	4.71209	4.3	7.8	11.9	-2.2	100.793	63	3.00354	1.86589		1960	12	14	2.24385	4.1	6.9	12.3	-2.3	101.209	79	3.30407	1.0093	40.4775		1960	12	14	0.216583	4.33812	4.2	8.4	8.6
1960	12	15	0.292925	2.9918	1.6	8.5	7.4	-2.4	101.021	62	2.91611	1.36151		1960	12	15	0.303956	1.34631	1.6	6	8.6	-3.2	100.793	62	2.85737	1.0024		1960	12	15	2.9918	2	7.7	6.5	-1.5	101.209	63	2.96405	1.31961	45.5892		1960	12	15	0.251256	2.9918	0.6	9	4.5
1960	12	16	0.205602	2.9918	2.5	0	5.5	0.2	101.021	73	2.61207	1.01548		1960	12	16	0.219953	2.9918	2.7	0	4.8	1	100.793	71	2.61539	1.06553		1960	12	16	2.76742	3.4	0	5.6	1.2	101.209	70	2.63532	1.0908	50.2263		1960	12	16	0.176739	1.72029	1.7	0	4.9
1960	12	17	0.140545	6.50717	-2.1	0	2.2	-5.4	101.021	75	2.61488	0.964255		1960	12	17	0.134078	3.59017	-1.7	0	2	-5.3	100.793	76	2.62458	0.793317		1960	12	17	8.45185	-2.7	0	5.7	-5.9	101.209	75	2.64834	1.17527	51.7956		1960	12	17	0.197834	5.83402	-2.1	1.4	5
1960	12	18	0.167806	3.21619	-6.8	9	-3.1	-10.4	101.021	56	2.99464	0.930263		1960	12	18	0.164653	2.84221	-6.7	7.7	-3.5	-10.4	100.793	56	2.96349	0.876297		1960	12	18	2.46824	-7.8	8.9	-3.3	-12.4	101.209	70	3.29191	0.638501	36.2843		1960	12	18	0.207207	2.09426	-6.7	8.7	-2.7
1960	12	19	0.108752	1.4959	-5.1	8.7	-0.4	-10.4	101.021	75	3.19514	0.586934		1960	12	19	0.173474	0.972336	-5	8.3	0.9	-10	100.793	63	3.02956	0.63961		1960	12	19	1.72029	-6.8	8.3	-0.3	-12.1	101.209	81	3.34662	0.517518	35.3527		1960	12	19	0.174225	2.61783	-5.3	8.9	0.6
1960	12	20	0.119794	0.523566	-2.2	8.7	3.4	-7	101.021	79	3.20491	0.547168		1960	12	20	0.15884	0.747951	-2.5	8.1	2.5	-6.9	100.793	71	3.07099	0.60589		1960	12	20	0.523566	-3.2	8.1	4	-9.3	101.209	72	3.18607	0.565566	36.9807		1960	12	20	0.166856	1.86988	-3.5	8.5	2.9
1960	12	21	0.159724	1.72029	-1.8	8.4	3.5	-7.2	101.021	72	3.08939	0.76091		1960	12	21	0.173277	0.972336	-1.9	7	3.9	-7.5	100.793	70	3.01022	0.667418		1960	12	21	1.27152	-2.3	8.9	3.4	-8	101.209	70	3.18324	0.722113	38.2731		1960	12	21	0.211264	1.4959	-3	8.1	3.9
1960	12	22	0.149488	1.27152	-1	8.3	6.6	-6.2	101.021	78	3.1954	0.700375		1960	12	22	0.134705	0.598361	-0.5	7.9	6.1	-5.5	100.793	80	3.2039	0.599051		1960	12	22	0.972336	-0.7	7.9	6.2	-6	101.209	75	3.19169	0.693063	38.3548		1960	12	22	0.198956	0.972336	-1.2	7.8	5.8
1960	12	23	0.0859289	2.46824	-1	0	4.1	-5.4	101.021	86	2.63378	0.556339		1960	12	23	0.0970153	1.72029	-0.1	0	3.2	-4.3	100.793	84	2.63671	0.561209		1960	12	23	2.46824	-0.1	1.4	5.2	-5.5	101.209	80	2.76105	0.717036	45.1325		1960	12	23	0.127304	0.747951	-1.3	5.2	5.5
1960	12	24	0.246976	4.71209	1.8	6.1	7.1	-0.6	101.021	69	2.90258	1.40251		1960	12	24	0.207425	3.21619	1.5	5.2	5.4	-0.6	100.793	72	2.90017	1.08059		1960	12	24	3.96414	2.6	2.3	8	-0.5	101.209	73	2.79223	1.21256	49.1808		1960	12	24	0.203518	1.86988	2.4	4.2	8
1960	12	25	0.106041	1.4959	-1.6	8.2	3.1	-7.3	101.021	81	3.22628	0.62287		1960	12	25	0.206135	0.598361	-1.7	7.6	3.6	-6.1	100.793	65	2.9773	0.62906		1960	12	25	1.72029	-2	8.4	3.5	-7.5	101.209	65	3.09634	0.861565	40.0659		1960	12	25	0.180193	1.86988	-2.1	8.6	2.1
1960	12	26	0.146146	2.01947	-0.5	6.9	4.5	-6.5	101.021	76	3.08538	0.765381		1960	12	26	0.181595	1.34631	-0.3	4.7	4.9	-4.7	100.793	72	2.90743	0.748731		1960	12	26	1.72029	-1.1	3.4	4.1	-7.6	101.209	78	2.92349	0.664878	41.8568		1960	12	26	0.181488	0.972336	-1.1	7.4	3.9
1960	12	27	0.115301	1.27152	-1.1	0	3.4	-4.6	101.021	81	2.64057	0.560971		1960	12	27	0.118529	0.747951	-0.4	0	3.4	-3.6	100.793	81	2.64799	0.52138		1960	12	27	2.24385	-0.5	0	3.7	-4.1	101.209	75	2.65986	0.769752	46.906		1960	12	27	0.16285	1.72029	-1.6	2.7	3
1960	12	28	0.183692	2.76742	-1.7	4.4	1.9	-4.2	101.021	68	2.84958	0.937573		1960	12	28	0.210578	2.09426	-1.3	1	2.3	-3.2	100.793	65	2.67218	0.915488		1960	12	28	3.96414	-1.4	0	3	-3.1	101.209	70	2.65576	1.05194	49.4217		1960	12	28	0.198489	3.96414	-2	5.2	0.4
1960	12	29	0.192349	4.71209	-4.4	7.3	-0.7	-6.3	101.021	60	2.94914	1.1729		1960	12	29	0.22572	3.73976	-3.8	7.3	-1.5	-5.9	100.793	52	2.86717	1.22894		1960	12	29	2.9918	-4.6	7.8	-0.6	-7.4	101.209	60	3.06553	0.992472	40.9407		1960	12	29	0.22715	3.73976	-5.6	8.5	-2.6
1960	12	30	0.192699	2.46824	-4.7	8.6	1.2	-9.5	101.021	60	3.07917	0.948721		1960	12	30	0.209203	1.12193	-5.2	7.6	1.3	-9.3	100.793	57	3.00475	0.73746		1960	12	30	2.9918	-5.9	8.3	1	-11.5	101.209	64	3.23981	0.910027	38.5737		1960	12	30	0.291415	2.24385	-5.5	8.5	0.3
1960	12	31	0.197147	2.46824	-4.5	9	2.4	-11.2	101.021	60	3.15935	0.971773		1960	12	31	0.28499	1.12193	-3.6	7.3	1.8	-9.2	100.793	43	2.81061	0.875941		1960	12	31	2.76742	-5.2	8.2	2.7	-11.4	101.209	63	3.2377	0.969085	38.953		1960	12	31	0.188178	0.747951	-6	8.7	0.7
1961	1	1	0.166478	1.27152	-4.2	8.6	4.3	-12	101.021	69	3.31361	0.717387		1961	1	1	0.337139	0.972336	-1.7	8	6.2	-8.4	100.793	47	2.87178	0.926659		1961	1	1	0.972336	-4.2	8.5	4.5	-11.7	101.209	60	3.24754	0.75067	36.8234		1961	1	1	0.25895	1.4959	-3.9	8.3	3.7
1961	1	2	0.26848	4.26332	-0.8	1.6	4.6	-8.6	101.021	54	2.72162	1.45629		1961	1	2	0.299202	2.61783	0.3	0.4	4.5	-4.7	100.793	53	2.66232	1.29132		1961	1	2	2.9918	-0.6	0	4.3	-6.5	101.209	55	2.67721	1.27294	48.4735		1961	1	2	0.266939	1.86988	-1	2.9	4.3
1961	1	3	0.463926	3.96414	2	6.7	8.7	-0.4	101.021	46	2.71314	2.21032		1961	1	3	0.396824	3.21619	1.8	6.6	5.9	-0.3	100.793	48	2.76967	1.7694		1961	1	3	3.21619	2.1	5.1	8.5	-0.2	101.209	56	2.9002	1.70472	48.3271		1961	1	3	0.357566	2.61783	1.6	5.5	7.4
[truncated: 21,591 more rows]
[truncated: 44 more columns]

## Sheet: Daily data in Jianghuai
Daily data of Xuyu station														Daily data of Funing station														Daily data of Sheyang station														Daily data of Dafeng station
[truncated: 21,960 more rows]
[truncated: 70 more columns]

[truncated: 1 more sheets: Daily data in Sunan]
